# Supplementary material for: Integrative transcriptomic and microbiome analyses reveal thermal adaptation mechanisms in green and red color morphs of Myzus persicae (Hemiptera: Aphididae)
Source: Front Insect Sci. 2026 Apr 17;6:1780864. doi: 10.3389/finsc.2026.1780864 (PMC13133051; doi:10.3389/finsc.2026.1780864)
Supplement: Supplementary file 2 [file Table1.xlsx]

## Sheet: Supplementary Materials Table1
Table 1 Quality Status of Transcriptome Sequencing Data
Sample	Raw Reads	Clean Reads	Raw Base(G)	Clean Base(G)	Effective(%)	Error(%)	Q20(%)	Q30(%)	GC(%)
QZ0a	53948900	51731508	8.09	7.76	95.89	0.01	99.19	97.53	41.62
QZ0b	51847396	50899928	7.78	7.63	98.17	0.01	99.19	97.53	41.59
QZ0c	55551560	54193526	8.33	8.13	97.56	0.01	99.18	97.5	42.25
QZ1Aa	50914872	50238062	7.64	7.54	98.67	0.01	98.89	96.46	40.3
QZ1Ab	54164310	53505950	8.12	8.03	98.78	0.01	99.23	97.65	39.49
QZ1Ac	52521784	51593628	7.88	7.74	98.23	0.01	99.21	97.63	41.52
QZ1Ba	43256772	42454830	6.49	6.37	98.15	0.01	99.09	97.25	41.36
QZ1Bb	41878828	41171482	6.28	6.18	98.31	0.01	99.09	97.22	40.25
QZ1Bc	49045872	48330580	7.36	7.25	98.54	0.01	99.21	97.63	39.14
QZ1Ca	49509370	48494556	7.43	7.27	97.95	0.01	99.24	97.65	41.13
QZ1Cb	66254022	65058190	9.94	9.76	98.2	0.01	99.17	97.61	40.88
QZ1Cc	53088780	52338618	7.96	7.85	98.59	0.01	99.08	97.25	38.53
QZ2Aa	42611484	41883274	6.39	6.28	98.29	0.01	99.11	97.22	40.45
QZ2Ab	43559196	42178022	6.53	6.33	96.83	0.01	98.83	96.48	43.14
QZ2Ac	57766280	55817770	8.66	8.37	96.63	0.01	99.06	97.11	43.76
QZ2Ba	49045840	47838392	7.36	7.18	97.54	0.01	98.8	96.41	44.5
QZ2Bb	56910728	54962478	8.54	8.24	96.58	0.01	98.8	96.39	44.33
QZ2Bc	51553526	49961290	7.73	7.49	96.91	0.01	98.85	96.56	44.57
QZ2Ca	50594680	48997506	7.59	7.35	96.84	0.01	98.81	96.47	43.12
QZ2Cb	40002260	38566490	6	5.78	96.41	0.01	98.7	96.13	45.65
QZ2Cc	55336934	53488032	8.3	8.02	96.66	0.01	98.85	96.51	41.88
QZR0a	48878306	47855554	7.33	7.18	97.91	0.01	99.21	97.58	41.41
QZR0b	56377154	54771050	8.46	8.22	97.15	0.01	99.18	97.46	41.36
QZR0c	53940736	52450496	8.09	7.87	97.24	0.01	99.24	97.68	40.73
QZR1Aa	43079676	42498192	6.46	6.37	98.65	0.01	99.24	97.76	39.57
QZR1Ab	43838022	43084612	6.58	6.46	98.28	0.01	99.21	97.65	41.06
QZR1Ac	45085062	44275166	6.76	6.64	98.2	0.01	99.21	97.62	41.5
QZR1Ba	51838020	50898022	7.78	7.63	98.19	0.01	99.18	97.66	39.84
QZR1Bb	50284712	49295544	7.54	7.39	98.03	0.01	99.18	97.66	41.62
QZR1Bc	39453934	38854874	5.92	5.83	98.48	0.01	99.09	97.24	39.96
QZR1Ca	43390792	42597828	6.51	6.39	98.17	0.01	99.07	97.15	39.84
QZR1Cb	69489914	68112648	10.42	10.22	98.02	0.01	99.23	97.67	39.94
QZR1Cc	67134824	66008606	10.07	9.9	98.32	0.01	99.22	97.62	40.06
QZR2Aa	46136322	44887506	6.92	6.73	97.29	0.01	98.82	96.44	42.06
QZR2Ab	46654226	45656056	7	6.85	97.86	0.01	98.81	96.36	43.8
QZR2Ac	48015616	46834346	7.2	7.03	97.54	0.01	98.85	96.53	43.23
QZR2Ba	52573984	51177804	7.89	7.68	97.34	0.01	98.8	96.38	42.49
QZR2Bb	48837000	47167686	7.33	7.08	96.58	0.01	98.77	96.31	44.17
QZR2Bc	43868664	42384462	6.58	6.36	96.62	0.01	98.71	96.12	42.95
QZR2Ca	57049714	55394676	8.56	8.31	97.1	0.01	98.54	95.69	50.51
QZR2Cb	49408232	48261088	7.41	7.24	97.1	0.01	98.84	96.51	43.48
QZR2Cc	46512252	45480422	6.98	6.82	97.78	0.01	98.73	96.23	41.27

## Sheet: Supplementary Materials Table2
Table 2 Comparison of Reads with Reference Sequences
Sample	Total reads	Mapping rate (%)
QZ0a	51394214	36316840(70.66%)
QZ0b	50564430	34171456(67.58%)
QZ0c	53840770	38211672(70.97%)
QZ1Aa	49321418	34673246(70.30%)
QZ1Ab	51921696	35264578(67.92%)
QZ1Ac	50510296	35648040(70.58%)
QZ1Ba	42226468	29906980(70.83%)
QZ1Bb	40955456	28052256(68.49%)
QZ1Bc	47093404	31324342(66.52%)
QZ1Ca	48116876	34658022(72.03%)
QZ1Cb	58928672	40351752(68.48%)
QZ1Cc	50582438	32786992(64.82%)
QZ2Aa	39117264	27552418(70.44%)
QZ2Ab	41563800	32181504(77.43%)
QZ2Ac	54299388	41828094(77.03%)
QZ2Ba	47143384	36130262(76.64%)
QZ2Bb	53728586	41430108(77.11%)
QZ2Bc	49232538	37833812(76.85%)
QZ2Ca	44904994	33788252(75.24%)
QZ2Cb	35225974	27303472(77.51%)
QZ2Cc	52376646	38860976(74.20%)
QZR0a	47545594	33284530(70.01%)
QZR0b	54422142	38190774(70.18%)
QZR0c	52112008	35920148(68.93%)
QZR1Aa	41575916	28669686(68.96%)
QZR1Ab	42741764	30820448(72.11%)
QZR1Ac	43094512	31429846(72.93%)
QZR1Ba	45734102	31065858(67.93%)
QZR1Bb	44630832	32913380(73.75%)
QZR1Bc	38367194	25941864(67.61%)
QZR1Ca	42373252	28763096(67.88%)
QZR1Cb	67575888	46585074(68.94%)
QZR1Cc	65493306	45549482(69.55%)
QZR2Aa	44234596	32681780(73.88%)
QZR2Ab	45341676	34676762(76.48%)
QZR2Ac	46154540	35570324(77.07%)
QZR2Ba	50437810	37156454(73.67%)
QZR2Bb	46484454	35930524(77.30%)
QZR2Bc	41830082	31662096(75.69%)
QZR2Ca	54709296	4045224(7.39%)
QZR2Cb	47570422	36251600(76.21%)
QZR2Cc	42076292	29791278(70.80%)
Note：After removing two low-quality samples（QZ2Aa andQZR2Ca, the remaining libraries showed 64.82%–77.51% mapping rates to the reference genome .

## Sheet: Supplementary Materials Table3
Table 3 Quality Status of Microbiome Sequencing Data
Sample	RawPE	Combined	Qualified	Nochime	Base(nt)	Avglen(nt)	GC	Q20	Q30
QZ0a	105252	104352	102636	101899	43693921	428.8	0.4679	0.9879	0.9535
QZ0b	102947	102244	100911	99782	42516882	426.1	0.4846	0.9892	0.9573
QZ0c	58010	57572	56620	55118	23560326	427.45	0.4799	0.9875	0.9521
QZ1Aa	102747	101813	99849	99736	42780033	428.93	0.4668	0.9824	0.9383
QZ1Ab	112284	111025	109072	108818	46671002	428.89	0.4671	0.9826	0.9396
QZ1Ac	106416	105291	103349	103163	44250285	428.94	0.4668	0.9827	0.9391
QZ1Ba	122359	121309	119119	116796	49389560	422.87	0.5133	0.9833	0.9421
QZ1Bb	122039	121188	119219	117459	49958167	425.32	0.4968	0.9836	0.9426
QZ1Bc	123029	122102	119844	102776	44006537	428.18	0.5224	0.9827	0.9409
QZ1Ca	73131	72508	71092	70159	29928976	426.59	0.492	0.9832	0.9412
QZ1Cb	123380	122357	120163	115042	48949173	425.49	0.4949	0.9827	0.9396
QZ1Cc	51532	51073	50163	48316	20458932	423.44	0.5047	0.9845	0.9458
QZ2Aa	101120	99788	96769	92892	39057101	420.46	0.5217	0.9827	0.9422
QZ2Ab	106275	105159	102347	97107	41558834	427.97	0.5132	0.9845	0.945
QZ2Ac	104363	103021	100256	80027	33561270	419.37	0.5321	0.9831	0.9428
QZ2Ba	103592	101978	99532	97487	41652087	427.26	0.4809	0.9836	0.9421
QZ2Bb	106361	104829	102138	100041	42678257	426.61	0.4773	0.9822	0.9379
QZ2Bc	82034	80631	78708	78257	33484850	427.88	0.4765	0.9831	0.9406
QZ2Ca	96637	95268	93079	92290	39382004	426.72	0.4817	0.9829	0.9398
QZ2Cb	102435	100937	98763	97984	41903496	427.66	0.4745	0.9849	0.945
QZ2Cc	105744	104247	101937	101397	43371487	427.74	0.4731	0.9836	0.9418
QZR0a	104459	103302	101872	100186	42808795	427.29	0.4837	0.9891	0.9576
QZR0b	105200	103476	101788	99807	42584596	426.67	0.4814	0.9862	0.949
QZR0c	103728	102901	101404	98372	41737718	424.28	0.4837	0.9882	0.9537
QZR1Aa	127752	126759	124432	121302	51463668	424.26	0.5115	0.9836	0.9429
QZR1Ab	128827	127048	124653	123634	52779044	426.9	0.4849	0.9818	0.9366
QZR1Ac	130046	128996	126608	125029	53473578	427.69	0.489	0.983	0.9404
QZR1Ba	100943	100176	98299	96073	40955775	426.3	0.4966	0.9832	0.9414
QZR1Bb	158392	157222	154384	147281	62178583	422.18	0.5276	0.9862	0.951
QZR1Bc	141855	140872	138425	134938	57263905	424.37	0.5337	0.9838	0.9446
QZR1Ca	239364	237545	234010	233688	100190879	428.74	0.468	0.986	0.9484
QZR1Cb	102550	101999	100144	85662	36182302	422.38	0.5479	0.9844	0.9465
QZR1Cc	132543	131616	129256	127087	54030229	425.14	0.4966	0.9841	0.9442
QZR2Aa	105028	103346	100476	91046	38922873	427.51	0.4791	0.9809	0.9344
QZR2Ab	102630	101178	98508	87013	36779203	422.69	0.5066	0.9832	0.9416
QZR2Ac	103144	101252	98536	92090	39270523	426.44	0.4893	0.9815	0.9366
QZR2Ba	106060	104464	101765	100589	42521752	422.73	0.5025	0.9827	0.9393
QZR2Bb	105497	103691	101106	100951	43174252	427.68	0.474	0.9825	0.9384
QZR2Bc	102270	100545	97670	97528	41801106	428.61	0.4686	0.9822	0.9377
QZR2Ca	106315	104809	102090	100289	42726290	426.03	0.4854	0.9832	0.9414
QZR2Cb	112836	111053	108451	107813	46097896	427.57	0.4798	0.9817	0.9358
QZR2Cc	140415	138641	134045	129208	54594147	422.53	0.5208	0.9831	0.9423

## Sheet: Supplementary Materials Table4
Table 4 FPKM values corresponding to different samples
QZ1Bb	QZ1Bc	QZR1Ba	QZR1Bb	QZR1Bc	QZ1Ca	QZ1Cb	QZ1Cc	QZR1Ca	QZR1Cb	QZR1Cc	QZ2Aa	QZ2Ab	QZR2Aa	QZR2Ab	QZR2Ac	QZ2Ba	QZ2Bb	QZ2Bc	QZR2Ba	QZR2Bb	QZR2Bc	QZ2Ca	QZ2Cb	QZ2Cc	QZR2Ca	QZR2Cb	QZR2Cc
14.73	9.09	8.05	8.9	3.88	14.73	12.44	10.09	12.56	7.66	7.81	9.21	11.79	7.9	10.5	4.99	11.09	14.19	7.45	8.85	7.72	17.68	5.01	15.17	0	0	8.97	10.12
22.52	15.62	24.82	20.62	20.38	20.19	22.11	13.08	17.12	24.11	23.52	25.02	18.68	21.04	16.3	21.39	13.78	16.89	18.4	25.98	17.94	21.67	21.65	11.95	24.38	16.09	19.07	25.07
13.73	12.39	6.53	4.4	8.38	10.19	14.42	15.49	7.85	7.83	5.61	11.79	5.64	7.04	5.43	3.89	10.8	8.68	7.75	7.52	5.78	5.35	13	5.98	11.33	0	4.58	9.92
1.39	1.36	0	0	3.79	0	0	1.74	0.72	0	0	0	0.67	1.42	0	0	0.19	0	0.98	0	0	0.34	2.15	0	0.49	2.89	0	1.98
8.48	6.95	5.6	1.94	9.07	2.79	5.66	4.3	10.21	5.35	4.47	3.73	0	0.9	0	0	0	0	0	0.97	0	1.24	0	0	6.23	0	0	0
14.74	7.6	14.41	9.85	14.19	15	16.55	7.27	10.29	14.52	14.78	12.03	10.7	5.14	9.4	10.61	7.36	5.58	8.42	14.09	8.2	12.19	9.56	5.17	13.56	0	9.93	9.3
9.97	4.64	6.69	12.4	8.67	6.81	6.7	10.41	4.35	6.93	5.66	3.8	6.81	20.36	13.84	10.94	21.04	21.15	24.87	18.86	23.41	17.96	19.52	45.89	20.64	0	17.29	12.14
1.98	1.28	0	1.62	0	1.18	2.51	2.39	0	3.19	2.43	3.08	1.82	3.15	2.88	4.92	0.49	0	0.78	1.89	0.7	0.62	1.07	0.57	0.83	0	0.97	1.67
0	0.06	0	0	0	0	0.09	0	0	0	0	0	0	0	0	0	0	0	0	0	0	0	0	0	0	0	0	0.06
4.94	0.01	0	3.58	1.59	0.61	0	2.94	0.37	0	2.63	0	0	0	0	0	0	0	0	0	0	0.98	0	0	0	0	0	0
4.59	4.65	3.94	2.84	2.07	4.17	4.23	3.82	4.22	2.9	3.77	4.54	3.91	2.67	2.74	2.66	3.77	2.95	2.88	2.42	1.56	1.83	2.74	2.66	2.35	1.64	2.25	4.69
0	0	0	0	0	0	0	0	0	0	0	0	0	0	0	0	0	0	0	0	0	0	0	0	0	9.96	0	0
10.15	9.94	12.52	3.93	10.93	5.96	7.05	4.75	9.89	12.21	4.54	6.62	4.06	7.14	12.02	2.94	2.91	1.27	0.7	10.48	0.73	7.39	3.09	0	2.69	0	2.87	16.55
27.59	21.63	22.71	28.3	16.06	27.67	32.34	21.45	24.39	18.63	22.02	19.37	21.18	13.16	16.64	18.15	29.71	29.35	25.56	15.58	21.49	12.33	22.22	30.82	11.38	7.97	18.6	15.44
0.46	0.56	0.25	0.29	0	0.33	1.48	0.45	0.2	0.73	0.38	0.52	1.48	0.19	0.81	0.27	0.16	0.48	1.16	0.33	0.34	0.79	0.33	0	0.29	0	0.23	0.14
6.49	2.15	7.42	5.4	7.18	5.84	4.87	3.23	7.77	7.2	5.52	3.55	2.05	0	0	0	0	0	0	1.89	0	0	0	0	0	0	0	7.22
4.66	3.16	4.14	4	4.7	3.02	4.29	3.03	4.44	4.12	5.36	2.15	3.06	4.87	3.41	6.05	3.93	4.1	4.89	6.1	5.61	4.31	2.38	4.7	3.55	9.39	2.93	3.61
0	0.67	1.15	0	0	0	0	0	0	0.3	0	0	0	0.36	0.14	0.27	0	0	0.76	0.2	0	0	0	0	0	0	0	0
0.23	0.38	0.44	0.41	0.1	0.33	0.41	0.18	0.41	0.5	0.14	0	0.26	0.26	0.1	0.07	0.23	0.28	0.07	0.14	0.26	0.25	0.35	0.06	0.34	0	0.23	0.61
5.89	4.23	0.51	2.32	0.48	5.79	6.92	2.47	0	1.33	0.68	0	7.49	0.29	0.31	0	4.26	3.77	3.41	2.36	1.21	0	3.71	1.26	11.68	0	0	0.65
0.44	0	0.63	0	0.21	0.4	0	0	0.19	0	0	0	0	0	0.13	0	0	0.17	0	0	0	0	0	0.35	0	0	0	0
45.34	30.98	53.17	53.41	43.33	54.41	66.49	30.56	44.93	60.63	59.38	50.56	56.05	43.08	40.03	54.38	41.04	55.08	57.25	41.6	51.64	42.67	50.07	46.61	20.14	13.72	40.19	41.58
0	0	26.95	2.59	24.71	0	0	0	43.69	19.05	2.36	0	0	3.31	47.45	77.37	0	0.24	0	53.72	4.46	0	0	0	0	46.48	25.81	25.71
0.38	0.19	0.65	0.3	0	0	0.13	0	0	0	0.3	0	0	0	0	0.17	0.48	0	0	0.38	0	0	0	0	0.14	0	0.12	0
38.55	22.59	25.71	27.93	17.15	37.81	47.75	20.93	20.32	32.57	29.54	34.27	34.14	24.68	21.45	28.02	36.28	40.69	38.6	25.17	28.62	23.89	39.41	43.28	60.74	15.25	24.88	26.35
0	0	0	0	0	0	0	0	0	0	0	0	0	0	0	0	0	0	0	0	0	0	0	0	0	0	0	0
9.45	6.89	16.02	9.81	10.95	7.17	7.88	4.67	13.78	19.77	17.58	4.32	3.44	7.66	5.18	5.74	3.3	1.94	1.67	10.29	5.12	8.22	4.17	1.36	4.51	0	7	11.29
15.42	10.07	14.34	10.41	10.63	13.14	14.17	13.79	10.54	12.07	11.53	15.88	12.09	10.09	7.9	8.81	8.6	9.48	9.24	12.49	9.83	12.37	11.04	7.53	14.84	0.42	9.28	14.15
0	0	0.12	0.05	0.14	0.12	0	0.11	0	0.23	0.04	0.34	0	0	0	0.06	0	0	0	0.16	0.31	0	0	0.32	0	0	0.11	0.18
7.04	4.07	1.45	2.83	1.46	3.78	1.33	0	2.63	1.36	1.76	2.24	14.75	2.31	5.19	7.57	8.36	2.96	8.67	11.59	8.88	5	8.09	8.61	0	0	10.84	8.47
0	0	0	0	0	0	0	0.27	0	0	0	0	0	0	0	0	0	0	0	0.11	0	0	0	0	0	0	0	0.31
12.87	16.94	14.45	7.08	10.51	7.71	8.5	15.36	14.42	11.29	11.43	7.64	1.5	5.75	2.46	2.85	1.42	0.61	1.18	2.92	1.11	3.01	1.84	0	0.09	0	1.1	4.51
1.2	0.91	1.48	0.92	1.6	0.93	1.54	1.83	0.74	1.79	0.74	0.35	2.94	1.69	1.08	1.52	1.05	0.17	0.57	2.24	1.23	0.68	0.6	0.5	0	0	0.58	1.43
1.11	1.12	3.72	3.4	2.27	0.16	0.59	1.5	3.21	3.98	2.76	0.33	0	4.74	3.63	3.17	0	0	0.5	3.55	3.8	2.7	0	0	0	0	2.87	2.62
8.95	13.15	5.14	2.21	1.14	3.76	3.81	18.13	3.6	4.26	1.91	5.75	1.7	2.82	5.23	0	7.01	20.95	10.35	4.7	9.48	1.07	10.84	25.7	3.74	0	3.02	6.2
0	0	0	0	0	0	0	0	0	0	0	0	0	0	0	0	0	0	0	0	0	0	0	0	0	0	0	0
0	0	0	0.11	0.21	0	0.16	0.2	0	0	0.62	0.13	0	0	0	0.1	0	0	0.11	0.18	0	0.69	0	0	0	0	0	0
6.23	5.11	5.82	2.17	3.01	4.54	6.53	4.76	7.54	7.99	4.68	5.78	4.31	5.07	6.95	2.22	4.5	6.45	3	4.07	4.03	4.53	6.13	1.18	2.17	0	3.01	4.7
4.01	8.53	10.83	7.66	7.37	5.1	5.77	9.57	6.62	7.45	2.27	5.25	1.6	5.15	2.13	3.69	5.06	1.63	2.22	8.93	0.8	2.64	9.28	0	6.37	0	9.14	9.28
30.28	23.01	28.87	29.6	26.83	24.41	30.14	25.62	29.82	27.8	30.97	19.39	18.95	29.37	28.92	29.21	39.97	39.19	35.59	30.47	34.34	31.98	31.65	44.3	36.15	7.72	30.57	34.42
21.66	25.21	26.31	28.8	25.91	34.91	52.02	15.35	25.99	31.92	43.83	15.86	25.32	9.45	18.14	24.33	20.55	23.15	32.15	15.69	24.67	9.35	10.57	1.85	4.53	0	7.14	12.68
0.68	0.13	1.09	0.38	0.81	0.61	0.88	1.7	0.9	0.86	0.83	0.69	0.13	0.52	0.63	0.61	0.24	0.56	0.73	0.63	0.67	0.25	0.3	0.69	0	0	0.42	1.56
55.49	52.69	55.24	50.35	51.65	46.68	55.97	55.43	60.41	58.16	55.71	66.08	55.96	58.87	61.77	63.16	57.63	56.81	54.25	63.35	54.23	58.9	60.13	49.84	74.04	24.26	60.43	72.93
0	0.61	0.65	1.13	1.74	1.02	0	1.46	0	0	0	0	0	1.73	1.27	0	0	0.26	0.56	0	0	0	0	1.98	3.54	1.64	1.33	0
0	4.24	4.74	19.64	3.06	18.44	18.86	9.18	0.62	1.68	4.18	2.59	0	0	0.29	0	0	0.72	0	0	0	0	0	0.37	0	0	0	0
35.31	26.87	37.26	36.92	27.57	39.58	42.78	22.93	30.32	41.15	40.65	37.84	42.53	27.24	29.59	32.52	24.69	29.76	27.7	31.97	25.22	31.89	26.31	24.91	37.24	29.3	24.21	34.51
0	0	0	0	0	0	0.24	0	0	0	0	0	0	0	0	0	0	0	0	0	0	0	0	0	0	0	0	0
0	0	3.06	3.36	4.3	0.15	0.12	0	3.6	4.16	4.7	0	0	4.26	2.18	3.37	0	0	0	3.04	3.3	4.12	0	0.11	0	0	3.18	3.54
10.92	6.05	12.38	11.01	8.12	11.84	14.04	5.48	5.96	13.62	13.53	7.41	8.49	4.8	6.47	5.65	4.21	7.46	6.07	8.43	6.13	4.72	7.63	5.59	0	0	4.11	11.38
1.79	1	4.54	0	1.86	5.35	3.33	0	0.65	0	1.1	1.91	0	0	0	0	0	8.58	3.08	0	6.77	0	0	8.18	12.44	0	0.61	2.36
0.34	0	0.12	0	0	0.21	0.05	0	0.12	0	0.25	0.23	0.11	0.23	0	0	0.1	0	0	0	0.21	0	0	0.1	0	0	0	0.38
26.72	17.06	21.61	21.3	19.4	24.23	28.22	17.79	22.04	26.97	23.26	26.7	18.12	23.52	19.35	20.44	17.36	11.94	14.5	21.98	14.86	19.99	20.91	11.09	19.37	13.64	17.5	24.65
0	0	3.45	4.46	0	0.49	0.77	0	3.11	1.29	1.18	0	0	3.2	2.93	4.42	0	0	0	2.82	0	0	1.12	0	0	0	1.96	0
0.47	0.58	0.61	0.09	0.12	0	0.31	0.49	0.21	0.13	0.13	0.11	0.21	0.41	0.55	0.28	0.35	0.92	0.25	0.33	0.09	0.54	0.2	0.11	0	0	0.17	1.02
1.25	0.2	2.84	0.34	0.39	0.53	0.84	2.54	0	0.48	2.43	0.84	0	0.31	0	1.03	0.34	0	0.46	0.61	0.35	0.63	0.41	0	0	0	0.71	1.53
66.94	40.39	62.24	73	54.13	64.21	84.52	44.05	57.32	67.79	76.05	56.77	52.36	48.75	46.85	63.94	58.63	66.94	65.28	59.24	63.94	58.71	54.51	76	77.49	26.8	54.22	58.81
13.05	7.36	8.36	12.67	6.18	12.57	15.11	7.09	7.86	7.49	12.57	6.94	12.05	8.82	5.26	9.07	12.36	9.63	19.16	7.01	7.95	6.25	6.09	12.65	7.61	10.68	5.27	9.64
0.83	1.05	0	0	0	0.56	0.07	0.9	0	0	0	0.17	0.65	0.25	0	0	0.37	0.95	0.89	0	0	0	0.05	1.25	1.16	0	0	0
15.58	14.41	15.69	14.18	13.25	10.13	9.82	14.73	14.66	16.88	11.28	20.02	22.98	26.24	30.38	25.08	16.92	22.96	18.32	18.52	26.31	21.26	20.3	22.13	22.88	21.91	23	28.74
6.01	6.67	4.47	5.85	2.71	4.35	5.01	3.98	3.71	4.44	2.59	4.62	5.88	5.21	7.14	5.75	2.59	5.57	10.96	6.13	5.51	8.42	10.87	5.61	6.24	10.71	4.65	10.06
0	0	0.19	0	0	0	0	0	0.07	0.25	0	0	0.06	0	0	0	0	0	0	0	0	0	0	0	0	0	0	0.2
0.97	0	0	0.65	2.25	0	0.67	0	2.53	4.21	0	3.92	3.11	0.17	6.65	2.19	1.8	4.52	0.03	4.45	2.26	0	1.94	2.34	5.51	0	0	0.66
16.59	14	17.56	12.02	13.39	11.68	19.55	14.05	16.42	13.19	6.98	24.39	25.14	34.92	17.45	23.04	30.24	19.5	29.45	42.95	39.26	28.6	41.31	23.81	26.28	14.21	28.97	52.08
0	0	0	0	0	0	0	0	0	0	0	0	0	0	0	0	0	0	0	0	0	0	0	0	0	0	0	0
2.94	3.87	2.85	4.99	2.62	4.22	5.01	5.97	5.01	3.03	6.5	0	2.04	4.06	4.31	5.74	1.41	3.2	2.5	3.25	4.62	3.22	4.61	2.94	5.41	0	3.04	7.25
11.95	8.25	7.63	5.99	13.8	5.78	5.59	9.24	8.64	5.76	3.98	4.71	3.38	12.05	5.15	6.39	8.02	6.21	4.1	8.95	4.68	8.36	5.79	2.97	7.74	37.26	5.35	7.79
1.96	1.15	1.39	1.37	0	1.56	1.24	1.35	1.83	2.65	1.05	0.43	0.58	1.34	0.38	0.72	0.65	0.86	0.16	0.8	0.87	1.8	1.82	0.97	1.66	0	0.73	2.71
20.81	31.1	19.15	14.7	23.05	20.33	20.28	25.92	23.18	19.26	17.61	26.02	14.04	20.74	14.27	16.15	11.88	9.67	8.51	24.44	10.82	15.62	14.15	6.23	15.61	0	13.65	26.07
125.11	145.25	166.92	120.1	157.3	102.09	125.85	162.6	134.21	146.78	128.51	137.74	87.95	123.83	101.65	117.72	89.33	92.3	80.4	88.92	102.72	96.17	98.44	52.25	28	22.77	84.59	90.26
0	0	0	0	0	1.26	0	0	0	0.35	1.42	0	0	1.85	0	0	0.78	0	0	0	0	0	0	0	0	0	0.85	0
0	0.76	0	0	0	0	0	0	0	0	0	0	0	0	0	0	0	0	0	0	0	0	0	0	0	0	0	0
0	0	0	0	0	0	0	0	0	0	0	0	0	0	0	0	0	0	0	0	0	0	0	0	0	0	0	0
0	4.14	2.4	1.89	2.7	1.68	1.7	2.87	2.35	2.18	3.07	0.68	1.1	2.49	2.11	1.93	0.51	0.77	2.39	0.78	2.76	2.36	0	3.01	0	0	2.57	3.33
14.26	6.46	10.58	10.85	9.55	10.13	12.73	6.22	8.36	11.8	11.25	10.72	6.19	12.66	6.95	9.88	6.38	7.5	7.12	11.28	7.9	8.28	9.47	7.58	4.81	10.37	8.02	12.31
0	1.93	4.04	0	0	0	0	0	0	6.29	1.95	2.05	0	0	0	0	1.83	0	0	0	0	1.23	0.91	0	0	0.68	0	3.86
32.3	20.78	24.68	21.97	24.49	22.36	33.29	23.7	23.96	22.5	23.76	18.9	9.97	22.01	12.35	12.76	16.39	13.68	17.4	17.77	14.05	16.73	22.13	16.46	14.19	3.63	9.3	24.33
30.64	30.49	34.36	36.17	33.02	28.84	36.9	25.99	34.96	38.79	27.46	33.14	29.31	23.22	21.8	25.64	23.96	17.75	18.54	27.77	24.16	20.15	25.1	17.14	23.28	0	25.25	32.27
159.07	180.29	150.16	171.8	160.1	162.21	152.85	143.16	146.03	155.91	155.89	219.38	236.33	162.61	153.94	175.54	194.52	245.1	181.36	164.23	173.45	251.21	194.62	219.98	178.1	97.22	175.82	151.95
4.91	4.72	7.78	5.14	7.07	7.02	7.62	2.66	5.85	7.97	8.2	5.51	4.47	3.43	4.46	4.6	3.65	4.06	2.92	3.7	4.91	4.79	4.99	3.46	7.2	8.08	5.06	4.62
76.48	71.1	45.24	49.29	45.1	96.3	102.21	74.16	46.88	53.19	40.14	80.33	58.71	21.97	34.48	44.45	51.28	59.21	49.9	24.44	24.33	32.86	54.82	30.5	43.47	0	32.34	24.85
0	0	0	0	0	0	0	0	0	0	0	0	0	0	0	0.34	0	0	0	0	0	0	0	0	0	0	0	0
2.22	1.86	2.55	2.08	2.72	1.74	2.69	2.03	2.76	2.77	2.15	2.05	2.93	3.06	1.2	2.05	3.22	3.33	4.26	2.81	3.07	2.5	2.83	4.01	0.4	0	2.83	2.52
1.95	1.37	1.78	2.56	0.81	1.03	2.07	0.92	2.84	1.86	3.78	1.43	0.41	0.36	0.63	0.1	0.47	0.19	0.2	1.02	0.26	0.57	0.28	0	0	0	0.76	0.72
0.33	0.05	0.15	0.09	0.12	0.13	0.5	0.51	0.38	0.2	0.17	0.22	0.38	0.28	0.09	0.17	0.34	0.07	0.32	0	0.04	0	0.49	0.06	0	0	0.04	0.26
110.85	125.27	100.36	105.42	118.54	115.29	97.84	105.42	121.89	127.27	96.16	105.76	117.55	110.93	102.46	110.15	128.02	107.77	121.19	143.98	122.29	111.31	178.86	89.32	114.53	19.99	109.59	133.58
5.87	5.24	8.05	4.77	7.06	5.21	5.05	2.92	2.47	5.34	4.41	7.29	4.44	7.03	2.37	2.46	3.36	0.92	2.58	7.1	4.29	4.34	4.53	1.12	4.61	3.62	2.69	6.38
12.05	11.04	15.26	10.89	13.2	10.34	10.66	9.55	13.75	14.06	14.66	10.96	4.5	5.38	3.8	6.01	4.89	5.02	3.1	6.95	5.49	7.53	6.19	2.11	5.89	0.77	6.65	8.97
0	0	0	0	0	0	0	0	0	0	0	0	0	0	0	0	0	0	0	0	0	0	0	0	0	0	0	0
32.42	24.89	35.09	27.65	26.27	38.19	36.64	25.58	33.38	36.73	34.07	23.33	20.08	13.78	17.33	16.9	11.31	13.55	13.12	21.23	14	20.36	17.04	9.74	12.34	3.5	16.85	24.61
0	0	0	0	0	0	0	0	0	0	0	0	0	0	0	0	0	0	0	0	0	0	0	0	0	0	0	0
1.85	5.19	3.4	5.72	2.73	5.44	4.18	3.5	4.04	7.71	5.69	4.33	3.17	3.23	4.78	1.38	4.38	3.51	6.28	2.43	5.03	5.09	5.06	4.34	3.7	8.12	6.07	7.8
34	33.06	33.46	32.6	29.2	34.58	35.54	31.24	30.44	35.97	34.3	35.95	23.49	20.25	19.62	17.45	13.32	16.69	13.83	23.9	15.52	29.7	25.9	8.61	26.34	10.68	24.14	31.71
16.34	10.28	14.14	19.17	10.87	18.54	19.06	14.44	12.83	22.04	19.47	11.09	17.71	8.98	11.45	13.14	9.03	13.7	14.41	11.13	12.66	11.79	11.9	16.49	11.3	0	10.92	13.79
3.26	3.84	8.86	8.95	14.75	5.07	6.84	4.28	23.07	20.68	9.96	1.28	1.47	4.2	3.33	4.63	1.12	1.46	1.23	5.22	2.55	2.52	1.71	1.14	1.05	1.99	2.36	5.23
1.27	1.02	0.62	0.48	0.66	0.77	0.66	0.8	0.64	0.88	1.19	0.5	0.32	0.66	0.16	0.51	0.32	0.39	0.07	0.26	0.2	0	0.85	0.64	0.87	0	0.42	0.76
45.89	38.27	72.59	44.08	54.26	50.11	56.19	36.52	44.92	53.58	41.18	95.49	75.49	64.72	80.4	74.52	76.96	78.57	61.36	78.87	81.33	58.48	77.48	39.95	37.43	88.38	78.52	62.98
2.8	3.65	3.09	7.66	2.78	10.94	8.75	4.69	4.49	6.23	6.02	5.6	3.68	0.98	1.34	0.94	0.71	0.99	0.71	1.75	1.15	6.14	0.61	1.47	0.74	1.76	1.13	1.17
0	0	0	0	0	0	0	0	0	0	0	0	0	0	0	0	0	0	0	0	0	0	0	0	0	0	0	0
27.3	34.39	32.32	25.4	33.98	23.89	24.75	39.74	31.91	26.07	25.81	25.19	16.46	21.51	17.93	22.19	16.89	21.77	17.54	22.07	20.26	21.19	21.91	14.26	17.48	5.54	23.58	19.43
0	0	0	0.1	0	0	0.04	0.05	0	0.04	0.07	0	0.05	0	0	0	0	0	0	0	0	0	0	0	0.72	0	0	0
332.45	461.43	301.15	390.13	388.18	394.45	331.53	416.34	492.13	463.45	389.75	359.1	448.09	295.29	402.04	440.09	437.92	403.36	528.79	471.65	459.49	486.32	373.34	491.3	215.48	39.83	412.4	420.45
0.11	0.89	0.08	0	0	0.16	0	0.5	0	0.2	0.1	0.18	0.26	0.33	0	0	0.22	0	0.34	0	0.58	0.22	0.2	0	0	0	0.15	0.56
26.97	15.18	23.11	20.55	20.34	23.35	24.87	18.08	17.92	22.46	20.24	20.68	23.23	25.72	17.57	19.26	26.74	26.69	33.51	22.82	18.58	17.31	28.07	32.34	35.14	8.21	17.57	27.87
0	0	0	0.44	0	0.68	0	0	0.04	0.13	0.43	0.32	0.42	0.16	0.64	0	0.39	0	0.24	0.55	0.08	0	0	0	0	0	0	0.2
0.33	0.16	1.04	0.98	0	0	0.08	0.12	0.96	1.1	1.23	0	0	0.36	0.87	1.06	0.37	0.2	0	1.3	0.74	1.02	0	0	1.42	0	0.29	1.42
0	0	0	0	0	0	0	0	0	0	0	0	0	0	0	0	0	0	0	0	0	0	0	0	0	0	0	0
10.65	8.54	12.17	11.63	7.75	14.02	14.09	12.08	10.66	13.47	12.82	10.35	7.56	8.29	9.16	10.01	6.71	9.06	9.64	8.83	11.12	9.58	10.7	9.54	10.48	0	8.55	13.45
0	0	0	0	0	0	0	0	0	0	0	0.19	0	0	0	0	0	0.22	0	0	0	0	0	0	0	0	0	0
0.06	0	0.21	0.05	0	0	0.04	0	0	0.04	0	0.06	0.2	0.05	0	0.05	0.14	0	0.17	0.09	0.09	0	0.19	0	0	0	0	0
11.79	12.9	11.08	13.18	13.56	9.85	11.63	18.59	15.96	13.32	12.1	11.7	13.15	17.45	14.34	13.72	9.59	9.6	9.74	15.95	14.55	7.6	9.57	9.51	15.58	0	12.05	15.75
203.77	199.04	111.83	103.26	149.75	109.03	108.6	219.54	151.14	138.13	100.28	106.44	121.62	206.54	85.95	116.37	146.8	138.92	176.08	108.49	100.69	109.76	196.14	171.48	223.41	0	106.82	146.91
14.74	13.36	16.69	13.37	21.62	17.93	13.05	12.3	10.51	12.04	13.73	17.06	7.46	8.52	6.37	8.76	4.83	3.42	13.79	9.05	10.54	6.21	8.34	5.94	1.19	2.65	4.77	13.51
29.27	31.23	27.98	20.75	28.83	16.86	17	33.7	29.12	24.3	21.86	17.13	12.03	27.35	21.28	22.85	27.99	18.19	16.33	26.8	23	21.56	28.58	9.72	21.69	7.18	29.71	23.54
20.82	18.73	15.3	15.91	16.93	15.09	18.12	16.68	18.19	13.5	16.38	11.64	12.77	24.8	16.01	21.13	22.83	22.62	27.4	24.6	21.71	21.91	24.17	22.81	13.88	11.61	16.64	26.22
6.46	5.98	0.19	0.47	0.22	6.86	5.06	5.6	0.36	0.75	0.29	6.82	5.97	0.41	0.16	0.53	5.93	5.8	4.1	0.68	0	0	7.19	5.08	4.96	0	0	0
95.66	117.28	82.73	88.44	88.55	96.09	97.27	105.63	97.46	102.47	85.87	95.63	90.95	99.08	88.12	102.59	93.74	99.49	87.13	96.92	92.29	70.23	95.58	87.09	119.31	15.69	92.02	109.81
36.78	26.39	25.59	27.63	20.3	39.38	35.56	25.08	31.35	30.7	29.11	23.86	23.32	13.21	15.34	22.28	19.91	22.01	24.09	13.97	21.56	21.96	25.01	14.34	14.53	8.42	21.19	14.17
1.5	0.15	0	0.33	0	1.5	0.79	0.55	0.18	0.27	0.38	0.19	0.68	0.13	0.13	0.84	0	0	0.29	1.5	0.23	0.31	0.37	0.23	0	0	0.5	0.34
50.08	59.64	51.12	39.98	50.5	41.34	43.5	56.47	53.35	46.55	49.24	56.23	33.57	43.24	37.28	41.87	41.33	35.05	25.84	41.81	37.11	37.33	46	24.49	61.56	8.07	47.48	62.08
6.41	7.9	12.57	12.92	16	4.02	5.65	5.13	0	6.47	7.23	8.56	0	14.01	0.67	5.19	0	0	1.38	12.66	3.73	2.61	0	0	0	0	8.2	7.17
0	0	0.37	0.15	0	0	0	0	0.23	0	0	0.17	0.37	0	1.01	0.32	0	0	0.52	0.11	0.63	0	0	0	0	0	0.37	0
1.1	7.46	0	0.48	1.83	0	1.16	2.84	1.64	0.67	1.03	2.25	0	0.48	1.37	0	0.43	3	0.41	1.68	0	1.97	0	0.57	0.9	0	0	1.06
15.59	12.96	84.69	65.35	55.22	14.11	10.81	9.47	65.51	65.69	69.57	9.43	5.31	43.37	37.03	48.33	0.55	2.65	2.05	45.02	42.07	38.11	3.2	2.69	0.8	0	41.24	67.55
4.35	3.23	3.42	2.8	2.88	1.4	5.26	4.97	2.33	4.63	2.24	3.19	1.7	0	0.17	0.33	0	1.02	1	1.12	0.39	0.67	2.91	0	6.75	0	1.42	3.86
0.88	0.23	0.49	0	0.24	0	0.28	0	1.94	0.56	0.3	1.97	0	0.55	0	0.5	0	0	0.77	1.27	0.28	0	0.67	1.34	3.89	0	0	2.43
14.59	8.83	9.65	18.1	8.27	15.64	19.23	13.97	10.68	12.39	16.19	13.28	17.06	9.18	8.08	13.66	16.53	14.86	12.97	11.21	11.03	13.45	10.37	12.38	11.48	30.16	12.3	10.34
42.95	40.19	33.9	36.48	20.64	29.6	37.49	41.72	41.46	33	37.09	31.48	14.31	35.5	16.99	25.27	10.6	8.77	13.17	29.28	7.98	32.02	25.8	8	0	0	15.62	45.25
0.87	0.03	0.46	0.59	0.17	0	0	0.11	0.83	0.31	0.57	0	0.42	0.3	0.37	0.5	0	0	0.28	0.31	0.41	0.89	0	0	0	0	0.12	0.15
0.46	0.87	0.42	0.83	0.5	0.58	0.62	0.98	0.43	0.35	0.56	0.45	0.78	1.28	0.94	0.98	0.73	1.79	1.06	1.26	1.69	1.42	3.42	3.2	0.6	5.88	1.73	2.78
3.17	1.19	2.79	1.7	2.26	3.79	3.84	1.24	1.37	2.42	3.85	2.31	2.29	4.12	2.39	3.48	3.01	1.74	3.38	2.42	2.32	2.26	4.03	4.16	1.99	0	0.99	3.64
0.13	0.47	0	0	0.14	0	0.1	0.1	0.11	0	0	0	0	0.19	0.11	0	0	0	0	0.31	0.12	0	0	0.38	0	0	0	0
46.73	51.21	49.72	36.81	46.05	25.2	43.44	37.62	45.96	48.44	49.44	42.01	21.07	30.11	3.91	3.14	4.15	5.47	8.02	9.06	3.62	16.53	7.94	0	0	0	6.19	19.22
0	0	0.64	2.2	1.7	0	0	0.04	0	0.46	1.15	0	0	1.37	0.84	2.95	0	0	0	1.47	1.58	0.79	0	0	0	12.95	0.23	0
52.06	57.76	78.38	61.52	79.47	48.11	49.86	58.52	71.01	64.27	65.89	52.15	61.6	79.66	89	88.1	54.66	63.54	66.8	92.3	65.28	69.92	65.95	69.42	79.77	65.07	77.78	114.18
4.93	2.81	7.42	7.44	4	5.39	5.58	2.12	7.57	8.15	8.71	4.34	5.7	9.45	6.63	9.13	4.64	2.83	5.03	8.43	10.09	10.29	3.24	5.07	3.21	2.02	7.8	9.47
0	0	0	0	0	0	0	0	0	0	0	0	0	0	0	0	0	0.29	1.42	0	0	0.41	0	0	0	3.54	0	0
17.94	17.7	12.35	10.52	11.49	10.56	16.42	19.18	10.11	11.91	11.36	9.5	6.16	8.1	6.92	8.29	7.73	7.21	7.17	5.92	6.24	7.76	11.27	5.85	16.75	1.48	5.85	5.33
0	0	0	0	0	0	0	0	0	0	0	0	0	0	0	0	0	0	0	0	0	0	0	0	0	0	0	0
5.48	7.55	8.32	4.18	7.25	4.17	3.14	6.43	10.87	5.81	6.55	1.85	0.5	4.94	3.02	2.04	1.97	0.29	1.36	6.97	0.93	3.36	2.13	0.91	0.91	34.77	3.55	3.96
1.2	0.7	4	4.45	1.96	2.75	0	0.42	2.23	3.53	3.8	1.54	0.92	0.93	0.4	0.07	0	0.06	0	0.21	0	1.28	0.04	0	0.25	0	0.04	0
0.08	0	0.29	0.07	0.09	0.07	0.06	0.18	0.08	0.15	0.05	0.16	0.07	0.27	0.52	0.27	0.13	0.34	0.89	0.26	0.34	0.23	0.36	0.43	0.44	0	0.28	1.05
0.64	0.47	0.61	1.41	2.66	1.19	0.49	0.69	2	2.38	1.3	0.36	0.73	0	1.03	0	0.93	0.49	0	1.04	2.12	2.18	1.24	0	0	0	2.27	0
0	0	0	0	0.67	0.76	0	0	0	0.42	0.88	0	0	0	0.28	0	1.1	1.41	0.63	0	1.12	0	0.04	5.25	17.79	3.92	0	0
234.51	5.76	25.46	610.69	19.79	349.61	611.59	6.02	32.55	378.11	86.67	601.16	1869.39	938.52	1461.91	1939.57	1814.47	2955.3	2489.5	998.66	2549.34	953.15	2095.71	2939.14	5037.27	324.13	1364.02	935.21
0	0.45	0	1.31	0.4	0.2	0.52	0	0	0	0.24	0	0	0.39	0.38	0	0	0	0	0	0.38	0	0.7	0.29	0.21	0	0	0
21.91	20.72	15.91	15.61	15.13	17.46	16.73	15.62	17.41	19.15	15.52	22.31	16.43	17.01	16.43	15.12	15.04	17.11	14.01	15.74	11.82	19.08	18.69	14.9	21.39	1.68	16.71	30.23
0	0	0	0	0	0	0	0	0	0	0	0	0	0	0	0	0	0	0	0	0	0	0	0	0	0	0	0
183.68	88.6	291.26	379.22	213.56	263.55	261.66	63.37	212.64	282.59	330.14	248.16	252.36	273.51	329.82	367.6	196.95	178.42	178.21	319.25	309.45	315.82	227.2	165.71	485.52	8.6	263.22	301.86
6.42	5.82	6.4	6.58	12.11	2.77	7.16	2.67	5.92	10.47	3.59	10.99	16.05	18.76	9.43	8.75	10.42	23.81	15.91	22.37	15.89	19.05	13.34	11.22	10.85	73.11	15.1	21.42
1.22	5.13	2.59	0.54	0	2.1	1.86	6.35	0	5.31	0	0	1.22	0	0	0.95	0	0.87	0	0	0	1.26	0	0	0	12.49	0.89	0
0	0	0	0	0	0	0	0	0	0	0	0	0	0	0	0	0	0	0	0	0	0	0	0	0	0	0	0
0	0.32	0	0	0.35	0.78	0	0.3	0.17	0.23	0.6	0	0	0	0	0	0.3	0	0	0.14	0	0.36	0	0.34	0	0	0	0
74.38	65.39	57	60.51	46.21	64.81	63.13	68.09	69.6	63.13	57.74	65.55	64.15	55.85	57.63	73.73	62.44	71.21	63.12	61.31	78.55	59.15	93.69	75.69	91.76	0	53.91	74.88
7.67	11.23	6.7	3.81	6.69	7.2	6.62	13.55	6.61	4.29	4.44	4.92	5.67	7.79	4.27	7.76	7.75	8.31	7.8	6.23	7.13	5.35	7.58	7.62	0.47	14.82	4.24	4.23
12.69	15.8	10.2	8.15	13.81	10.47	9.37	16.5	11.21	11.21	10.72	9.41	8.11	12.5	9.64	11.67	10.43	12.04	9.57	9.23	10.58	12.33	13.93	13.75	7.38	5.32	11.84	14.83
10.14	7.66	2.05	2.73	3.74	5.65	10.38	6.25	0	2.19	3.51	6.97	3.08	4.67	0	0	6.14	2.16	2.72	4.56	0.55	1.18	3.64	0	4.56	0	4.86	3.76
5.59	3.66	6.31	8.7	6.86	8.13	8.17	4.28	6.54	8.04	6.74	10.8	7.07	7.6	7.35	7.21	6.29	6.83	6.9	7.43	7.48	8.11	7.72	6.04	4.03	4.83	6.08	7.74
5.14	7.31	8.14	8.07	9.02	6.56	6.37	12.21	8.39	5.64	7.67	6.8	2.3	7.19	4.92	4.52	4.78	3.77	2.25	3.78	4.67	2.84	4.26	2.02	8.33	0	5.92	5.58
1.33	0.14	0.83	0.65	0	0.75	1.25	0.9	1.88	1.41	1.26	0.7	0.97	0.93	1.83	1.85	0.79	0.92	2.07	1.5	3.17	0.68	2.38	0.86	0	0	3.69	3.44
14.98	12.51	9.97	6.67	9.2	6.54	8.69	14.29	11.13	8.81	9.21	4.94	4.6	9.66	6.51	9.4	8.53	7.45	7.25	12.27	10.3	12.17	12.55	7.2	15.17	2.9	11.88	25.45
108.8	84.25	105.44	106.85	98.86	123.66	116.65	80.44	93.02	113.06	104.45	102.02	117.04	105.7	102.78	114.43	93.48	104.71	90.71	90.77	94.75	89.8	95.39	73.32	119.37	20.89	82.22	80.56
0	0	0	0	0	0	0	0	0	0	0	0	0	0	0	0	0	0	0	0	0	0	0	0	0	0	0	0
31.75	33.35	36.5	27.76	33.62	31.19	31.28	31.6	32.07	34.22	29.21	38.59	25.86	33.49	28.03	29.77	27.38	25.13	24.8	41.35	30.16	35.83	37.33	16.94	35.13	14.96	34.35	53.07
4.02	1.63	2.2	1.47	1.59	2.98	3.74	0.93	1.89	1.92	2.04	2.88	3.69	2.1	2.42	2.85	2.96	3.72	5.11	2.02	2.21	3.02	3.51	6.99	4.05	7.93	2.26	2.58
45.28	39.19	56.38	56.99	47.5	57.69	64.38	36.73	49.33	60.74	59.59	48.25	44.46	32.78	35.92	37.92	34.81	37.44	31.74	39.58	30.2	33.98	36.59	23.43	36.33	15.76	36.69	40.51
0	0	0	0	0	0	0	0	0	0.04	0	0	0	0.05	0	0	0	0	0	0	0	0	0	0	0	0	0	0
5.56	2.47	6.72	6.7	4.25	5.59	7.87	3.3	4.73	7.19	7.4	4.84	2.82	4.63	4.81	5.5	2.83	3.11	3.83	3.88	3.79	3.62	3.32	2.14	11.06	0	4	5.77
0	0	0	0	0	0	0	0	0	0	0	0	0	0	0	0	0	0	0	0	0	0	0	0	0	0	0	0
0	0	0	0	0	0	0.3	2.14	0	0	0	0	0	0	0	1.53	0	0.75	0.78	0	0	0.88	0	0	0	0	0	0
1.81	1.15	1.53	1.23	0.78	0.66	0.89	0.99	1.78	1.23	1.16	0.79	0.47	0.58	0.11	0.38	0.61	0.44	0.57	0.5	0.28	0.19	1.14	0.06	0.34	0.42	0.7	1.53
14.1	18.89	19.05	15.98	19.71	21.27	27.19	11.78	21.16	23.76	25.5	11.34	10.64	5.62	5.94	12.02	4.87	12.24	5.99	3.36	6.44	5.42	8.75	2.82	1.12	0	10	4.58
2.37	0.68	0	3.55	3.82	2.34	0.9	1.39	0	2.36	3.45	1.78	2.04	3.71	0.23	2.61	1.26	1.34	1.82	0.55	0	0.63	1.69	0.86	0.73	0	1.12	1.42
7.87	5.75	16.17	9.1	13.51	6.55	5.52	1.21	12.95	10.18	11.71	5.56	5.08	10.79	8.81	10.12	7.61	6.82	6.06	12.02	6.99	13.6	3.73	8.76	16.24	0	8.23	18.77
2.36	1.75	5.4	3.51	3.5	3.44	4.66	4.25	3.66	3.81	4.5	2.12	3.48	2.41	3.9	4.51	0.55	2.83	2.69	3.03	2.1	4.76	3.73	0.56	1.9	0	2.39	3.17
5.99	8.34	5.6	5.07	4.67	6.72	5.11	9.35	3.66	4.02	4.01	4.72	2.12	17.55	7.25	6.21	3.75	3.37	5.13	6.82	15.77	5.02	6.55	3.05	2.57	0	4.56	7.15
0.49	0.08	0.27	0.25	0.38	0.34	0.66	0.34	0.09	0.52	0.6	0.21	0	0.24	0.39	0.22	0.3	0.63	0.07	0.22	0	0.26	0	0.19	0.17	0	0.08	0.36
0	0	19.11	0	20.08	9.2	0	0	9.85	15.6	4.86	4.21	6	0	3.07	0	10.02	8.78	0	1.41	13.28	0	0	0.18	20.42	6.46	9.58	0
4.9	4.25	6.19	6.03	6.61	3.31	4.17	3.76	5.62	5.48	6.63	4.03	3.54	10.03	6.46	7	3.67	2.48	3.55	7.9	8.07	7.03	4.04	3.02	5.14	0	6.47	9.67
17.05	13	17.43	13.36	14.43	14.39	14.21	15.24	15.41	19.14	14.13	11.58	6.39	9	9.01	8.17	5.63	5.37	3.91	8.46	5.26	8.61	8.64	2.77	8.55	0	6.22	12.28
7.32	5	8.89	8.79	5.02	6.67	8.7	5.4	8.19	10.77	7.35	9.59	5.77	4.9	4.57	7.27	5.39	4.6	3.61	5.33	3.31	4.48	7.41	2.21	5.79	5.48	5.25	3.43
3.84	5.57	6.01	3.36	5.95	3.34	4.37	9	4.2	3.66	4.42	2.06	1.07	3.35	0.81	1.06	0.89	1.27	0.11	1.7	0.81	2.85	2.11	0.77	0.82	0	1.58	3
1.22	0	3.3	3.74	1.9	2.54	1.31	1.81	0	5.09	2.73	10.29	6.52	6.02	6.1	9.42	11.11	12.55	20.41	9.72	11.88	8.77	30.75	17.6	25.23	0	14.19	11.97
0.25	0	0.22	0.24	0.83	0.35	0.54	0.61	0.56	0	0	1.13	0.38	2.06	0.45	0.89	0.18	0.93	0.24	0.86	0.78	0.21	2.27	0	0	0	1.56	0
0	0	0	0	0	0	0	0	0	0	0	0	0	0	0	0	0	0	0	0	0	0	0	0	0	0	0	0
0	0	0	0	0	0	0	0	0	0	0	0	0	0	0	0	0	0	0	0	0	0	0	0	0	0	0	0
0	0	0.1	0	0.06	0	0.04	0	0.11	0.07	0	0	0	0	0	0	0	0	0	0.17	0.04	0	0	0	0	0	0	0.1
34.24	35.43	34.62	30.56	35.22	30.75	27.95	34.49	31.5	32.24	32.44	27.67	28.97	28.23	25.22	29.55	24.16	28.3	20.18	29.9	25.89	27.42	28.42	17.73	32.54	14.23	28.55	31.54
0	0.24	0	0	0	0	0	0	0	0.15	0.16	0	0	0	0	0.38	0	0	0	0	0	0	0	0	0	2.53	0	0
1.38	0.13	0.09	0	0.65	0	0.89	2.85	3.09	2.09	1.05	1.95	0	0.74	0	1	0.77	0	0	0	0.53	1.8	0	0	0	0	0.33	4.16
25.79	19.46	26.54	21.5	25.03	20.55	29.24	21.32	22.65	25.37	30.65	18.58	9.7	12.78	9.58	10.3	5.99	5.25	6.06	10.87	5.49	9.38	7.63	3.44	10.58	0.81	8.35	10.39
0	0	0	0	0	0	0	0	0.07	0	0	0	0	0	0	0	0	0	0	0	0	0	0	0	0	0	0	0
0	0	0	0	0	0	0	0	0	0	0	0	0	0	0	0	0	0	0	0	0	0	0	0	0	0	0	0
0	0	0	0	0	0	0	0	0	0	0	0	0	0	0	0	0	0	0	0	0	0	0	0	0	0	0	0
5.33	3.33	3.51	1.03	1.76	4.95	3.27	0.92	2.71	4.26	0	8.38	5.42	7.46	6.53	8.86	3.17	7.81	5.38	6.4	4.29	7.49	7.52	6.48	1.01	0	4.14	2.23
0	0.05	0	0	0	0	0	0	0	0.07	0	0	0.15	0.1	0	0	0	0	0.04	0.09	0	0.05	0	0	0.04	0	0	0
36.78	29.18	41.43	35.16	35.6	36.71	47.29	29.77	36.97	45.27	43.01	25.13	12.14	18.73	14.27	17.71	9.5	10.05	8.42	17.31	10.4	16.72	19.08	6.26	19.86	4.52	16.63	19.64
10.91	17.01	14.98	11.69	14.05	13.61	13.97	14.14	14.6	15.47	13.37	15.31	9.78	11.12	12.4	12.27	7.81	6.44	7.55	13.61	8.15	11.46	11.13	4.91	9.47	0	8.21	17.03
4.92	6.24	4.24	3.62	2.97	3.78	4.7	4.01	3.58	2.85	3.7	6.1	1.85	4.82	2.75	3.7	2.93	2.32	2.66	3.42	2.27	2.49	2.09	1.29	2.2	0	1.96	4.29
0	0	0	0	0	0	0	0	0	0	0	0	0	0	0	0	0	0	0	0	0	0	0	0	0	0	0	0
0	0	0	0.97	0	2.03	1.34	3.97	0	2.02	1.88	0	0.55	0.95	0	0.59	0	1.23	0.38	0	0	0	1.36	0	4.65	0	0	0
0.36	0	0	0	0	0	0	0	0	0	0	0	0	0	0	0	0.24	0	0	0	0	0	0	0	0	0	0	0.16
5.52	4.94	2.65	2.03	1.58	1.09	2.32	6.96	0.83	0.37	1.95	4.41	1.71	1.42	2.48	1.17	1.63	0.95	2.07	0.8	2.86	2.91	3.73	0.75	0	0	1.07	1.04
45.55	54.49	40.65	34.27	46.06	45.34	42.21	40.67	37.08	33.02	30.8	50.57	47.73	44.3	31.7	38.41	31.73	37.57	39.48	27.97	24.62	27.42	44.89	23.71	34.27	0	31.02	29
35.81	20.79	98.11	111.9	112.92	105.46	61.58	54.21	155.41	17.17	186.89	23.94	14.36	5.54	3.53	2.82	7.36	3.76	6.6	4.32	3.32	6.72	38.87	3.49	4.35	0	8.35	7.97
26.66	26.13	21.93	15.39	19.64	18.86	24.09	32.53	20.95	22.2	21.81	20.25	16.82	18.73	13.02	12.48	14.51	13.04	10.08	17.09	11.94	16.77	21.5	10	25.69	0	12.87	27.6
0.42	0	0	0	0	0	0	0	0	0.3	0	0.43	0.32	0.18	0	0	0	0.17	0	0	0	0.48	0	0	0	0	0	0
0	0	0	0	0	0	0	0	0	0	0	0	0	0	0	0	0	0	0	0	0	0	0	0	0	0	0	0
0	0	0	0.05	0	0	0	0	0	0	0	0	0	0	0	0	0	0	0	0	0	0	0	0	0	0	0	0
12.06	9.39	10.05	9.09	9.5	8.65	10.05	9.56	9.22	10.64	9	9.64	6.69	9.11	7.15	7.42	6.44	5.88	4.5	8.74	7.02	7.76	9.35	3.53	13.17	0	9.52	12.09
66.85	61.29	46.95	48.8	57.72	42.57	52.03	67.31	52.81	50.71	50.68	39.51	27.48	48.09	29.49	33.69	36.39	33.09	32.89	33.2	35.61	43.61	47.64	32.27	10.74	18.79	38.61	44.59
236.71	285.97	300.86	314.89	219.43	215.41	249.81	291.36	278.07	162.27	289.93	206.62	195.86	218.72	207.71	219.3	219.74	225.99	193	183.36	201.64	192.52	271.49	204.02	394.56	77.68	220.53	213.83
1.62	3.54	2.03	1.55	2.01	1.57	0.76	0.85	1.22	2.14	0.51	1.74	0.76	0.79	0.94	0.46	0	0	1.16	0.46	1.37	0.73	0.35	1.78	0	0	0.28	0.84
0.25	0	0	0	0	0	0.6	0.55	0	0	0	0	0	0	0	0	1.32	1.99	0	0	0	0	1.75	0.76	1.54	0	0	0
8.05	4.9	11.17	9.49	9.56	8.89	8.7	4.5	10.48	12.66	12.03	7.06	6.43	8.05	5.78	11.37	9.8	9.02	11.66	8.94	9.8	7.09	8.17	9.69	6.05	0	7.44	8.84
6.14	2.24	1.38	5.51	3.6	5.67	5.01	4.39	6.74	6.14	3.89	4.32	0	0.6	0	0	0.64	1.77	8.54	0	0	0	0	5.07	0	0	0.7	0
33.83	27.19	39.39	39.61	31.45	42.15	50.1	27.08	34.02	46.67	49.67	30.38	29.24	17.31	25.67	28.47	19.64	23.89	20.69	24.67	23.34	23.81	17.49	16.52	18.65	16.28	22.15	24.98
4.55	1.83	3.45	2.07	4.38	2.48	2.79	4.52	1.12	3.33	4.26	4.2	2.36	0.37	0.99	3.83	1.47	0	0.4	2.97	0.93	1.01	3.06	0	0	0	0.91	3.79
1.55	1.36	1.18	0.65	0.75	0.74	1.62	1.53	0.54	1.35	0.84	1.15	1.47	0.93	0.33	1.4	1.8	1.31	0.45	2.15	1.91	1.39	1.76	0.85	2.09	0	1.09	0.49
0	0.51	0	0	0	1.24	0	0	0	0	0.96	0	0	0	0	0	0	0	0	0.35	0.29	1.04	0	0	0	9.22	0.32	0
58.26	63.65	56.08	46.77	57.86	47.91	56.38	63.25	54.59	54.1	48.08	65.78	55.62	61.44	56.56	59.73	57.88	54.67	58.74	60.56	49.68	51.32	61.34	45.94	105.36	34.32	46.84	65.84
1.59	1.82	0	0	1.03	3.55	5.68	4.32	0	0	0	2.94	0.7	0.4	0	0.58	0	0.33	0.17	0.5	0	0.09	0.37	0.47	1.43	0	0	0
6.47	5.35	3.02	8.21	5.52	6.83	10.56	1.67	7.97	3.02	4.57	3.53	8.51	1.93	3.68	4.18	4.23	1	5.69	2.26	5.17	2.51	1.77	1.72	1.15	0.9	1.76	4.04
0.27	0	0	0	0	0	0.24	0	0	0	0.19	0	0	0	0	0	0	0	0	0	0	0	0	0	0	0	0.58	1.21
8.13	4.88	11.65	11.71	8.15	9.13	10.75	5.31	9.61	11.24	12.24	5.57	7.38	10.75	11.83	13.37	11.91	10.69	13.49	14.18	15.51	14.52	8.41	14.5	7.93	2.56	13.17	13.92
6.58	5.61	7.83	9.22	8.57	3.7	6.04	8.34	3.25	11.57	11.61	9.15	10.94	8.92	6.71	8.12	6.35	4.91	7.63	7.79	7.57	6.17	10.2	0.85	0	0	6.46	8.67
18.13	14.56	4.41	3.85	5.89	21.72	23.2	13.88	3.8	4.1	4.88	15.54	15.95	5.98	2.36	3.15	14.94	14.73	12.63	3.19	4.37	2.2	10.22	13.73	7.6	0	2.97	3.92
79.18	76.3	77.16	60.51	63.68	47.82	57.58	76.42	76.08	61.08	57.56	87.88	7.14	54.64	38.15	12.81	0	0	0	51.47	0	20.53	0	0	0	0	39.97	92.7
29.31	11.87	22.26	24.34	6.57	13.3	37.85	15.41	7.2	22.02	23.88	16.99	28.15	15.33	23.67	30.64	21.69	20.49	26.84	21.25	25.4	18.78	24.28	21.93	11.02	0.01	16.47	25.31
0	0.64	0	0	0	0	0	0.57	1.57	0.41	0	0	0	0	0	0	0	2.09	0	0	0	0.6	0.55	0	0	0	0	0.71
8.86	6.77	13.9	11.22	10.36	9.36	12.03	7.51	10.24	13.75	10.55	10.36	8.54	8.12	9.43	8.48	6.93	9.04	6.92	11.43	9.69	11.31	8.99	5.72	9.57	0	8.81	10.71
0	0	0.28	0	0	0	0.1	0	0	0.19	0.28	0	0	0	0	0	0.85	0	0	0.22	0	0	0	0	0	0	0	0
0.29	0	0.16	0.37	0.28	0.17	0.37	0.08	0.09	0.24	0.29	0.41	0.09	0	0.17	0.14	0.16	0	0.15	0.08	0.15	0.28	0.16	0.2	0.43	0	0.16	0.3
0	0	0	0	0	0	0	0	0	0	0	0	0	0	0	0	0	0	0	0	0	0	0	0	0	0	0	0
50.37	50.7	54.9	54.6	46.55	68.11	60.01	54.42	46.58	53.28	59.81	41.13	38.55	31.68	33.14	40.42	30.03	27.86	29.51	45.92	30.25	45.19	51.46	22.08	42.02	47.89	52.15	66.29
0.68	1.73	1.13	1.33	1.6	0.91	0.17	1	1.22	0.86	0.35	0.57	0.94	0.62	0.55	0.38	0.44	0.79	0.17	0.73	1.16	0.73	0.39	0.32	1.35	1.59	0.29	0.83
1.32	1.81	0.42	0.33	1.11	1.07	0	1.06	2.87	0	0.67	0.84	0	0.57	0.74	1.13	0	0	0	0.13	2.91	0.77	0.76	2.86	0	0	1.81	0
0	0.43	0.53	0.41	0	0	0.21	0	0.26	0	0	0	0	0.42	0	1.06	0	0	0	0	0	0	0	0.81	0	0	0.49	0
0.9	1.34	0	0.47	0	0	0	0.14	0	0	0	0	0	0.17	0	0	0.72	0.34	0	0	0.23	0	0	0.28	2.57	0	0	0.36
47.45	50.75	50.4	42.96	52.81	45.51	49.59	49.11	52.35	50.38	51.49	42.09	33.44	41.13	34.47	40.58	31.1	32.81	36.25	42.32	33.76	39.2	37.65	29.27	38.5	11.61	33.08	48.28
1.34	0.49	7.65	7.74	7.96	0.45	1.87	0.2	6.15	11.28	7.28	1.9	0.26	7.47	5.76	5.28	0	0.16	0	7.51	5.27	8.68	0	0	0	0	5.7	9.34
34.72	28.09	47.6	45	32.33	44.64	53.2	30.48	34.5	51.41	46.75	39.02	19.23	25.08	24.35	25.93	18.22	20.75	18.97	29.95	25.88	25.91	23.68	16.19	26.9	16.75	26.66	38.79
30.34	29.97	28.16	23.7	28.25	23.32	25.41	37.82	30.32	32.03	28.53	12.28	7.92	16.07	10.03	16.34	11.7	8.43	11.24	17.7	11.81	9.74	24.16	7.13	6.08	0	20.3	17.62
111.45	131.79	92.41	79.4	82.98	94.96	96.63	124.19	90.25	81.87	83.88	104.14	75.94	57.84	56.2	54.25	62.03	57.85	51.48	60.48	36.89	57.68	75.1	46.25	72.05	0	60.28	72.02
0.36	1.13	1.11	0	0	0.24	0.31	2.06	0.8	0.7	0.24	0	1.02	0.38	1.24	0.53	0.85	3.02	0.36	0.3	0	0.35	3.94	0.95	2.38	17.05	0.87	0.85
0.25	0.59	0.22	0.17	0.62	0.16	0.25	0.07	0.58	0.26	0.07	0.09	0	0.16	0.43	0.2	0.47	0.12	0.24	0.72	0.35	0	0.21	0	0	0	0.25	0.27
17.94	13.95	16.05	16.62	15.95	19.96	20.96	14.28	15.43	18.48	20.65	20.82	22.01	14.86	10.89	13.14	13.99	16.73	15.83	15.74	12.53	13.22	14.19	15.2	25.53	9.98	10.71	16.98
0	0	1.14	0.75	0	2.08	0.01	0	1.19	1.73	0.29	1.41	3.54	0	1.95	0.59	0.66	0	0.69	2.77	2.49	0	1.79	0.36	0	19.93	0	0
3.49	4.82	0.94	1.03	4.43	1.77	6.2	5.16	3.48	3.54	2.44	3.75	0.64	0	0	0.64	0	0	0	0	0	1.06	0	0	0	0	0.58	0.32
0	0	0	0	0	0.34	0	0	0	0	0.13	0	0.34	0.1	0	0.13	0.09	0	0	0	0	0	0	0	0	0	0.04	0.05
0.72	0	1.15	1.46	0	0	0.77	0.58	1.15	0.08	0.17	0	0	0.62	0	0	0	0	0	0.53	0.34	0.32	0	0	0	7.9	0	1.06
0	0	0	0	0	0	0	0	0	0	0	0	0	0	0	0	0	0	0	0	0	0	0	0	0	0	0	0
548.21	481.44	414.9	1295.83	1741.64	421.05	455.67	478.24	267.02	203.67	410.05	575.19	1749.52	950.34	3469.63	1432.41	1904.95	357.34	254.84	1397.67	996.37	308.65	592.17	55.18	59.89	8.26	2540.89	116.4
6.01	17.02	5.08	6.73	3.18	0.42	4.41	3.93	6.32	0	3.77	3.13	0	9.06	11.05	2.57	16.21	5.18	0.21	20.93	0.66	9.73	0.72	3.5	4.11	5.91	23.4	3.77
1.38	5.47	5.47	0.21	3.41	0.9	0.09	6.93	5.62	2.73	0.06	2.16	0	6.35	0	0	0	0	1.28	3.43	0	0	0	0	0	0	0	4.49
258.38	240.98	288.57	282.24	303.15	355.22	320.48	191.01	300.26	458.8	299.47	318.64	225.37	214.69	258.98	254.73	217.05	247.67	187.35	230.31	255.48	229.21	279.34	129.68	142.31	26.68	256.56	218.59
3.61	4.47	3.78	2.75	4.65	3.31	3.94	5.37	4.22	3.74	3.94	3.06	1.56	1.89	1.4	2.04	2.02	1.95	1.55	3.09	2.77	3.21	3.93	1.13	3.5	0	3.93	2.62
0.07	0.16	0.17	0	0.18	0	0.12	0	0	0.05	0	0	0	0	0.07	0	0	0.05	0.12	0	0	0	0	0	0.37	0	0.05	0.15
26.46	25.92	26.77	22.37	23.18	25.4	25.73	22.92	24.48	28.46	25.63	27.41	24.73	15.83	15.68	14.27	13.7	13.83	10.87	18.31	10.03	17.87	13.68	11.77	13.77	2.23	13.59	16.13
0.63	2.18	1.17	1.95	1.87	1.47	2.46	2.36	4.2	1.77	1.25	0.62	1.9	0.72	1.81	2.35	0	0.22	0.77	0.24	0.49	0.65	0.27	0.38	5.32	0	0.95	1.75
16.59	6.64	13.7	11.29	11.12	10.7	14.44	6.18	11.98	11.7	12.33	14.03	18.5	26.94	15.84	27.09	19.38	20.42	27.41	25.05	21.98	19.39	16.17	24.18	4.81	0	9.16	14.66
0	0.25	0.82	0.29	0.68	0	0	0.4	0	0.34	0.98	0	0.63	0	1.3	0	1.02	0	0	0	0	0	0.75	2.53	4.15	0	0	1.67
0.07	0	0	0.06	0	0	0	0	0	0	0	0	0	0	0	0	0	0	0	0	0	0	0	0	0	0	0	0
27.9	29.27	29.94	32.18	33.72	28.37	28.88	30.58	33.71	27.42	27.66	38.55	35.33	26.37	27.85	32.57	39.04	42.79	38.15	29.5	18.06	27.59	31.11	35.29	54.97	0	29.47	35.05
12.01	4.92	10.77	9.51	7.75	12.98	16.26	5.92	8.9	8.77	11.21	6.06	6.43	6.27	6.16	8.4	7.79	7.96	8.24	7.08	8.75	9.61	6.76	10.38	0	1.57	6.43	6.2
0	0	0.94	0	2.04	0	0	0	0	0	0	0.01	3.51	0	0.08	0	5.88	0	0	0	5.33	11.29	2.96	1.05	0	0.93	2.96	0
13.71	8.73	18.01	32.51	8.1	26.56	25.9	11.89	12.75	17.99	17.8	12.57	6.15	5.42	18.89	9.53	14.65	13.84	6.67	12.64	8.44	24.06	12.75	8.49	11.4	0	24.85	7.76
0	0	0	0	0	0	0	0	0	0	0	0	0	0.15	0	0	0	0	0	0	0	0	0	0	0	0	0	0
2.32	2.51	34.27	29.19	26.98	4.48	4.34	1.25	29.27	34.59	30.92	2.71	1.6	13.88	18.76	22.96	1.33	2.46	2.04	22.1	15.85	16.32	2.62	0	2.76	8.3	19.05	25.15
8	8.07	8.35	8.64	8.01	8.14	11.56	5.48	7.51	10.45	9.79	12.36	4.53	6.22	4.92	5.22	3.38	2.25	2.02	9.89	3.28	6.18	5.56	1.96	7.64	0	6.72	11.88
4.22	0	3.6	0.82	2.34	2.85	0	0	3.58	1.66	0	5.62	0	0.01	0	0	0	0	1.99	2.94	3.33	0	0.33	0	10.62	0	0	2.59
2.15	0.57	0.61	2.28	1.09	1.15	2	0.55	3.42	2.26	1.96	1.65	1.15	2.1	2.16	2.23	1.03	1.41	1.12	2.83	1.88	1.86	1.04	1.35	1.63	0	1.66	2.37
11.9	6.87	10.88	12.14	7.85	9.7	13.01	5.23	8.69	13.14	11.92	12.05	11.77	11.15	14.71	15.12	12.97	13.71	13.67	14.85	15.05	13.27	13.39	14.38	20.12	2.49	11.78	18.41
11.09	6.86	8.84	8.21	8.1	6.52	10.22	6.65	13.78	8.7	7.62	8.51	4.23	10.6	5.61	7.53	3.65	3.69	3.59	7.94	5.8	7.1	6.9	1.52	5.42	0	7.57	11.31
3	1.61	1.42	1.62	1.51	2	2.3	2.56	1.4	1.7	1.07	1.83	2.82	3.34	2.43	2.96	3.22	3.55	6.16	3.41	4.31	2.82	2.84	6.69	2.25	24.34	3.91	3.62
1.96	0.71	2.51	2.78	0.87	2.14	3.11	0.43	0.84	1.65	2.78	0.84	2.36	1.14	1	1.55	0.32	1.61	0.99	2.1	1.05	0.6	0.9	1.83	0	0	0.87	1.32
0	0.68	0.26	0.13	0.16	0.5	0.1	0.42	0.58	0.19	0.18	0	0.13	0.27	1.43	1.76	0	0	0.75	0	0.72	0.14	0.39	0	0	0	0.57	0.14
1.58	0.33	2.04	1.6	1.72	1.42	2.55	1.04	1.32	2.01	1.72	1.47	1.26	0.82	1.13	1.48	0.94	1.3	2.14	0.64	1.26	1.01	1	1.79	1.24	0	1.41	1.2
4.63	5.44	8.69	5.85	7.77	5.49	5.45	7.85	8.98	8.8	8.56	3.92	3.12	7.02	4.01	4.73	3.43	2.89	2.65	8.06	3.42	7.42	5.79	2.4	3.93	1.23	7.85	13.5
20.8	19.28	24.79	22.63	19.8	21.86	23.43	15.26	22.33	22.23	21.95	21.89	38.07	33.53	33.68	30.13	30.53	32.86	35.99	33.25	41.61	23.98	25.59	39.73	9.59	0	28.89	30.65
0	0	0	0	0	0	0	0	0	0	0	0	0.28	0	0.51	0	0.42	0	0	0	0	0	0	0	0	0	0	0
14.09	13.06	16.59	15.08	12.72	21.33	10.6	17.84	8.22	10.47	17.47	19.78	22.34	15.67	11.27	18.02	15.49	11.57	15.37	14.06	21.27	12.83	19.9	0	38.33	18.09	10.12	12.15
0	0.16	0.16	0.1	0.13	0	0	0.1	0.18	0.14	0	0	0	0.05	0.05	0.14	0.23	0	0	0.23	0.09	0.16	0.05	0.06	0.59	0	0.05	0.23
0	0	0	0	0	0.99	0.42	0.36	1.44	0	0	0	0	0	0	0	0	0	0	0	0.38	0	0	0	14.25	0	0	0
0	0	0	0	0	0	0	0	0	0	0	0	0	0	0	0	0.38	0	0	0	0	0.85	0	0	0	0.44	0	0
9.57	13.23	2.31	1.67	2.64	8.71	9.06	13.01	3.59	2.32	1.19	7.34	5.92	2.91	1.76	2.44	8.56	7.89	6.08	1.15	3.82	1.48	8	6.29	12.17	0	2.86	1.56
0	0	0	0	0	0	0	0.69	0	0	0	0	0	0	0	0	0	0	0	0	0	0	0	0	0.11	0	0	0
2.89	1.57	2.07	2	2.68	2.37	3.2	1.63	2.92	2.55	2.09	2.86	1.63	2.11	1.39	1.58	1.29	1.58	1.51	1.58	1.33	2.2	1.61	1.21	1.42	0	2.88	2.54
0	0	0	0	0	0	0.32	0	0	0.23	0	0	0	0	0	0	0	0	0	0	0	0	0	0.5	0	0	0	0.18
0	0	0	0	0	0	0	0	0	0	0	0	0	0	0	0	0	0	0	0	0	0	0	0	0	0	0	0
21.58	21.29	13.44	18.91	21.66	14.51	15.79	26.01	17.79	18.46	17.06	7.12	6.5	11.86	8.56	11.57	6.24	8.11	6.01	9.39	9.2	10.65	12.72	4.03	13.87	1.16	9.8	18.62
2.16	2.43	3.94	1.5	2.95	0.62	1.86	1.99	2.99	3.01	2.06	2.25	1.56	1.87	1.86	2.38	2.03	0.41	0	3.63	1.87	2.95	1.27	0.93	1.61	0	2.46	7.08
1.26	0	1.93	0	0	0.3	0.19	0	0.24	0.65	0	0	0	0.48	0	0.33	0.41	0.37	0	0	0.28	0	0	0	0	0	0	0
4.33	2.65	0.41	8.53	0	9.58	3.56	1.32	5.38	8.3	3.91	31.66	16.12	12.67	12.06	11.29	13.57	8.21	10.26	16.73	8.6	7.78	10.24	7.58	11.07	24.35	11.71	17.59
23.78	20.91	24.36	22.7	19.67	20.93	30.29	25.19	24.81	23.88	27.94	18.28	13.13	11.81	16.22	19.14	13.64	9.28	9.97	25.51	9.56	24.07	16.01	10.84	52.87	17.86	18.22	36.31
0	0	1.06	0	0	0.66	0	0.47	0.47	0.72	1.18	0	0	0	0	0.88	0	0.33	0.78	0	0.83	1.26	1.29	0	0	0	0.36	0.52
5.43	4.29	6.58	6.99	5.21	4.53	7.48	2.57	5.73	6.49	4.49	7.38	9.76	6.04	6.73	5.46	4.3	5.99	4.29	6.19	5.11	7.6	3.11	7.61	10.1	0	4.24	3.79
3	1.75	3.08	1.25	2.22	1.12	3.16	1.82	4.73	1.51	3.68	1.74	1.03	1.15	1.11	0.82	1.8	0	0	1.81	0	0	1.43	0	1.32	0	2.66	5.39
6.6	6.77	1.99	3.37	2.12	1.7	5.27	12.04	2.78	3.67	3.28	4.05	3.03	6.41	3.59	5.82	5.93	5.37	7.4	5.69	6.29	4.07	9.28	4.8	0	0	6.46	8.41
0	0	0	0	0	0	0	0	0	0	0	0	0	0	0	0	0	0	0	0	0	0	0	0	0	0	0	0
0.33	0.93	0.81	0.35	0.43	0.69	0	0.24	0.64	0	1.2	0.37	0	0.43	0	0.15	0.21	0	0.27	0	0	0	0	0	0	0	1.08	0.32
0	0	0	0	0	0.29	0	0	0	0	0	0.4	0	0	0.14	0.26	0	0.43	0.28	0	0	0	0	0	0	0	0	0
0	0	0	0	0	0	0	0	0	0	0	0	0	0	0	0	0	0	0	0	0	0	0	0	0	0	0	0
0	1.45	0	0.27	0.25	0.22	0.57	0.51	0.27	0.66	0.16	0	0.49	0.18	0.19	0	0.52	0.11	0.14	0.12	0	0.44	0.27	0	0	0	0	0
0	1.17	0	5.52	0	0	0	7.07	0	3.88	1.41	3.19	2.32	6.04	7.07	6.29	17.19	7.72	10.18	0	13.43	9.17	3.6	18.43	8.73	16.93	0	8.1
3.38	2.42	4.1	1.95	2.96	1.88	2.87	2.45	2.17	3.06	2.78	2.91	3.85	3.34	4.51	5.37	4.91	5.44	5.94	5.89	4.9	3.59	4.25	3.57	2	0	2.14	4.32
45.61	39.6	47.19	41.84	40.09	45.85	54.76	28.08	42.85	51.72	46.91	48.46	43.2	36.02	37.08	41.41	38.72	40.58	36.59	39.39	45.7	42.61	38.7	34.99	26.76	12.31	34.68	40.13
400.69	424.79	278.43	302.13	449.71	511.43	419.12	433.6	461.03	509.15	384.39	449.87	388.16	315.53	266.27	283.46	392.01	388.49	427.37	369.37	320.96	362.35	450.23	292.02	443.89	34.94	346.83	350.14
4.59	3.92	5.21	6.01	2.77	4.46	5.94	3.2	5.87	7	6.7	6.39	2.61	3.24	2.33	2.3	1.41	2.69	1.73	3.82	2.41	2.51	2.68	0.64	0	0	4.77	6.76
16.74	17.93	14.45	14.27	14.39	14.08	15.03	22.64	18.72	15.88	14.75	15.55	14.82	19.74	16.71	19.11	16.35	23.5	18.75	15.25	20.36	14.74	20.72	19.66	16.84	9.24	17.39	18.84
0.68	0.39	0.65	0	0	0.7	0.68	0.91	0.57	0.27	0.48	1.44	0.2	0.48	0	1.27	0.28	0.14	0.2	0.4	0.19	1.43	0	0.26	0	5.11	0.68	0.2
15.43	15.05	13.77	12.15	13.18	15.92	17.89	17.71	14.81	20.87	17.55	13.31	16.21	7.63	6.56	13.68	9.81	13.31	5.58	13.91	10.61	14.42	10.12	8.71	13.76	0	11.86	12.09
10.99	7.31	16.39	11.04	11.28	14.74	17	8.27	9.71	17.84	16.91	12.97	6.87	6.7	5.49	5.46	4	3.61	3.31	6.61	4.2	7.5	6.31	2.43	9.78	0	5.28	10.66
141.24	173.83	151.97	90.07	155.38	70.85	129.13	145.92	133.2	149.5	120.56	249.45	142.69	258.93	133.03	120.27	80.15	103.44	98.11	124.16	77.21	107.34	111.45	75.81	48.93	22.11	73.4	122.68
0.41	0.43	0.9	0.33	0.54	0	0.18	1.16	0.44	0.38	0.66	0.56	0.19	0.78	0	0.13	0.24	0.4	0.29	0.2	0.14	0.42	0.41	0.25	0	0	0.17	0.28
46.39	44.94	25.47	19.43	24.63	40.52	38.31	34.91	28.43	22.85	22.6	38.26	29.21	27.39	11.55	18.57	21.76	27.5	27.57	20.73	19.98	20.74	34.2	24.02	24.5	0	15.1	30.35
1.91	0.3	0.2	0.09	0.71	0	0.15	0	0.22	0.36	0.44	0	0	0	0.17	0	0.04	0	0	0.21	0	0	0	0	1.32	0	0.17	0.51
13.67	12.66	15.97	8.37	16.93	16.97	11.69	14.79	6.41	18.73	12.89	9.37	8.83	12.92	11.29	14.98	25.28	12.25	5.59	16.15	13.47	10.61	23.23	13.41	20.71	0	12.49	19.7
2.03	1.57	2.63	2.31	2.98	3.06	3.84	0.99	4.18	3.15	2.96	3.18	3.53	1.89	3.36	2.78	2.35	4.05	5.37	3.59	2.76	3.51	2.26	1.47	5.26	0	2.29	1.58
4.57	3.55	4.97	5.23	4.3	5.32	4.7	2.77	3.52	3.97	4.76	4.17	4.91	5.31	3.68	3.72	4.8	3.89	4.02	4.12	3.66	3.12	3.47	6.23	1.25	0.91	2.34	3.22
0	0	0	0	0	1.7	0.16	0	0	0	0	0	0	0	0	0	1.08	0	0	0.34	0	0	0.29	0.43	0	1.15	0.3	0.71
12.86	10.11	15.55	13.14	13.75	13.61	16.31	14.87	9.54	17.32	17.02	11.71	8.1	11.59	10.32	7.66	7.43	6.89	5.65	9.67	6.74	10.97	8.03	2.42	14.05	0	9.43	9.83
0	0	0	0	0	0	0	0	0	0	0	0	0	0	0	0	0	0	0	0	0	0	0	0	0	0	0	0
29.99	27.22	34.28	29.25	32.11	26.02	32.48	29.14	33.65	38.18	36.52	31.14	16.44	24.32	23.64	20.06	13.2	9.6	6.33	26.47	17.1	24.37	21.89	8.76	19.21	15.1	22.12	32.53
4.66	4.72	6.56	3.41	4.22	5.93	4.38	7.89	6.98	9.15	4.49	2.51	0.67	2.62	0.38	3.51	2.92	0	2.35	1.8	2.79	3.06	6.76	0	0	0	2.04	4.85
3.15	1.11	0.77	0	0	0	0	0	2	0.75	1.37	2.07	2.5	4.95	0	3.99	2.07	4.79	5.45	1.21	5.5	3.32	2.44	3.36	0	0	3.43	6.01
3.97	2.89	6.45	8.29	5.14	6.98	7.95	4.3	4.49	5.98	6.51	3.23	0.66	2.04	6.08	2.51	2.88	6.1	2.91	2.3	4.1	11.35	1.27	9.26	7.66	0	4.44	1.68
2.65	6.37	3.09	4.27	6.81	3.04	3.52	9.54	5.47	6.19	3.47	2.78	0.31	3.2	4.62	2.37	4.2	1.73	0.34	1.44	3.42	1.97	4.06	0.98	3.13	0	3.38	2.42
258.67	129.16	245.99	213.93	105.5	325.46	280.59	0	230.37	311.51	208.22	213.47	256.05	159.58	115.81	181.72	130.87	169.57	133.24	147.51	158.03	151.36	165.3	98.47	13.77	0	141.65	76.14
14.7	17.22	21.18	22.62	22.85	27.25	24.85	26.35	23.13	15.8	28.26	14.35	19.55	13.58	19.66	12.71	13.59	14.91	12.66	9.02	14.19	13.17	17.28	17.39	8.53	2.76	16.26	8.68
2.7	1.85	3.42	2.88	3.07	4.38	5.79	4.34	2.93	4.34	2.44	3.31	2.53	0.7	1.18	1.72	0.72	0.38	0.78	3.12	1.68	2.21	0.34	0.04	0	0	2.11	1.9
0	0	0.1	0.49	0	0.09	0	0.55	0.26	0.25	0.15	0	0	0.36	0	0.18	0	0	0	0.16	0.06	0.33	0	0	0	0	0.26	0
192.72	216.74	227.46	205.31	185.45	185	187.27	191.42	196.95	179.5	198.69	163.71	152.04	168.13	159.67	171.11	172.13	178.74	151.82	166.48	152.8	154.46	192.09	153.98	285.24	39.53	159.18	198.13
1.85	2.76	0.96	0.61	0.64	0.38	0.62	1.12	1.47	0.2	1.92	3.74	1.84	2.13	1.75	2.01	5.44	4.39	1.97	4.96	6.39	3.07	8.45	4.59	5.63	0	4.96	2.76
0.34	0.13	0.2	0.22	0.22	0.29	0.5	0.11	0.18	0.22	0.25	0.28	0.06	0	0	0	0.02	0	0	0	0.03	0.05	0	0.11	0.03	0	0	0
6.69	3.64	2.83	1.85	2.08	4.61	3.96	2.46	1.37	1.34	2.47	7.21	2.6	3.06	2.23	1.45	2.83	3.16	2.7	2.85	0.18	1.44	3.83	2.06	3.76	0	3.55	0.19
5.8	14.3	8.19	5.14	4.82	4.44	7.4	7.61	8.43	6.44	6.82	7.74	8.21	7.33	8.2	11.74	6.83	8.93	6.01	9.77	8.76	8.85	11.25	11.41	15.83	11.6	7.02	9.19
9.97	7.69	15.51	13.12	11.66	12.52	13.71	5.31	9.67	14.58	15.37	11.11	10.3	8.17	13.99	10.08	7.83	6.1	6.06	5.96	5.63	7.43	7.93	3.65	13.86	3.32	5.04	6.85
3.51	1.75	1.91	2.06	1.54	2.99	3.41	2.38	3.08	3.48	2.55	1.79	3.05	3.81	2.55	2.23	2.42	3.13	4.54	2.44	4.07	2.63	3.39	6.19	0.42	4.16	1.55	2.15
26.93	18.52	31.36	30.69	31.1	23.72	32.07	19.11	29.22	33.62	32.63	25.72	17.87	20.16	17.78	17.33	18	17.12	15.16	21.59	17.01	17.45	20.29	13.95	29.84	0	14.44	19.06
1.08	0.94	0.64	0.15	0.98	0.62	0.51	0.89	1.3	0.8	0.81	0.78	0.37	0.39	0.27	0.57	0.78	0.88	0.55	0.29	0.56	0.57	0.19	0	0	0	0.31	0.28
0	0	0	0	0	0	0	0	0	0	0	0	0	0	0.06	0	0	0	0	0	0	0	0	0	0	0	0	0
11.68	6.67	4.91	5.43	6.1	13.13	6.97	2.28	2.35	0.28	3.06	14.85	20.05	5.63	9	17.76	6.98	4.1	32.27	16.4	15.96	11.48	14.32	11.17	10.87	0	8.47	21.67
0	0	0.23	0	0	0	0	0	0	0	0	0	0	0	0	0	0	0	0.11	0	0.12	0	0	0	0	0	0.09	0
0	0	0	0	0	0	0	0	0	0	0.48	0	0	0	0	0	0	0	0	0	0.37	0	0	0	0	0	0	0
0.79	4.01	2.94	2.11	2.77	2.42	2.64	4.43	3.39	1.62	0.67	1.69	1.11	1.41	2.19	1.33	0.29	1.1	0.69	2.54	0.93	1.72	2.39	0	0.42	0	3.88	4.47
41.17	45	45.28	39.95	41	47.55	48.76	41.19	44.69	46.5	42.73	39.94	37.81	35.49	33.83	39.6	31.37	37.21	30.95	35.97	33.86	33.51	34.42	23.3	45.31	0	32.7	39.95
46.99	20.58	44.4	29.2	33.26	32.98	41.42	26.55	27.54	42.23	38.82	43.59	25.02	41.06	34.03	35.78	29.41	27.92	24.06	51.39	36.69	41.48	44.88	19.93	22.6	19.57	48.75	74.11
0	0	0	0	0	0	0	0	0.12	0.07	0	0	0	0	0	0	0	0.08	0.33	0	0	0	0	0.04	0	0	0	0
37.69	18.24	28.2	29.03	13.9	71.93	13.84	8.43	4.17	4.48	7.64	40.89	63.61	56.23	20.46	52.16	60.57	32.12	76.45	71.57	94.2	49.23	112	105.34	61.12	1344.68	89.44	162.62
0	0	0	0	0	0	0	0	0	0	0	0	0	0	0	0	0	0	0	0	0	0	0	0	0	0	0	0
4.35	0.97	0.59	0	0.66	3.69	7.38	1.7	2.81	0.57	2.02	3.45	14.52	4.93	4.59	6.66	6.16	7.23	4.28	4.36	7.72	4.58	3.87	3.56	0	0	4.36	2.36
4.09	3.22	2.88	2.33	3.46	4.4	5.21	2.81	3.94	2.42	3.28	2.86	2.05	0.77	1.32	2.86	2.84	1.22	2.66	1.85	0.42	0.93	0	0.94	0	0	3.59	3.89
0.66	0	0.9	0.37	1.14	0.92	0.32	0.2	0.62	0.71	0.78	1.84	0.57	0.17	0.22	0.23	0	0.22	0.21	0.65	0.31	0.2	0	0.3	0	0	0	0.74
2.44	0.96	3.58	2.91	1.9	2.11	3.61	1.3	1.77	1.78	2.05	1.44	2.57	1.67	4.01	2.27	3.19	2.22	3.53	2.55	2.16	3.07	2.38	1.29	0.12	18.43	2.87	2.43
0	0.97	0	0	0	1.54	0.41	3.81	1	0	0.33	0	0	0.44	0	1.32	0	0	0	0.37	0	0.52	0	0.86	0	0	0.37	0
0	5.05	13.03	7.74	4.06	6.69	23.39	3.93	0	11.12	8.5	5.62	15.41	10.94	11.28	12.99	15.31	22.52	15.85	13.37	22.4	13.08	7.58	23.81	17.54	0	6.62	8.15
20.47	18.45	29.54	26.07	19.42	20.7	26.04	12.11	17.43	26.85	24.7	27.36	17.77	21.38	19.03	25.74	23.85	19.39	20.12	19.75	21.4	23.34	20.17	22.31	21.42	15.07	22.17	12.96
1.28	2.6	1.27	0.57	1.12	1.37	1.65	1.09	0.84	0.7	1.01	1.34	1.58	1.39	0.93	1.29	2.49	0.77	2.41	1.19	0.94	0.43	1.35	0.99	1.16	0	1.17	1.03
0	0	0	0	0	0	0	0	0	0	0	0	0	0	0	0	0	0	0	0	0	0	0	0	0	0	0	0
188.15	160.4	153.18	273.77	200.9	255.75	209.07	101.8	130.12	127.58	152.52	171.65	250.43	272.72	307.88	281.54	281.07	208.79	157.58	151.18	225.04	154.48	171.65	78.38	174.66	2.9	149.56	71.25
0	1.52	1.25	1.2	2.56	1.37	2.32	2.07	0.5	1.11	2.35	2.85	2.53	1.36	1.33	0.47	0.6	0	0	0.86	0.69	1.04	0	0.55	3.84	0	0	0.47
16.53	21.39	18.22	10.52	20.76	10.61	14.34	29.89	21.79	12.15	15.78	11.27	5.8	9.39	8.91	4.01	5.45	3.79	1.89	9.32	5.65	6.59	7.63	0.2	0.57	0	8.59	7.59
0.65	0.41	0.12	0.44	0.42	0.31	0.85	0.22	0.25	0.39	0.32	0.32	0.28	0.49	0.21	0.5	0.4	0.73	0.38	0.53	0.35	0.34	0.53	0.85	0	0	0.3	0.12
0	0	0	0	0	0	0	0	0	0	0	0	0	0	0	0	0	0	0	0	0	0	0	0	0	0	0	0
64.52	84.87	76.09	62.55	86.81	74.66	73.81	79.62	95.07	84.79	70.42	61.12	43.03	69.66	48.85	66.37	53.37	55.23	49.33	58.6	47.76	46.87	54.52	23.75	51.69	0	50.06	49.53
1.21	0.06	0.85	0.46	1.02	1.08	0.99	0.4	0.4	0.97	1.03	0.81	0.35	0.68	0.22	0.47	0.26	0.18	0.64	0.4	0.93	0.18	0.77	0.82	0	0	0.31	0.44
2.96	3.37	1.65	3.24	4.1	4.17	3.95	2.24	4.2	3.39	2.49	4.65	4.88	7.29	3.82	7.25	8.77	7.9	11.52	6.24	4.37	5.38	5.02	11.63	8.44	0	8.04	7.95
0	0	0	0.45	0	0	0.17	0	0	0.9	0	0	0.92	0.51	1.36	0	0	0.99	0.47	0	0.72	0	0.44	0	1.53	0	0	0
1.19	3.78	3.67	2.65	3.43	3.19	3.41	1.71	1.38	2.29	3.49	4.45	3.93	2.93	1.9	2.48	1.35	1.31	4.22	1.84	2.71	5.35	3.45	2.34	6.05	0	2.35	4.14
15.27	19.81	31.94	29.81	31.39	12.99	12.74	16.11	32.96	35.55	30.37	13.35	6.73	13.86	11.78	21.48	4.57	0	0	21.49	3.61	20.05	4.07	0	0	0	19.15	26.43
11.73	10.14	11.3	15.5	5.1	23.43	17.44	4.77	7.07	14.98	14.19	15.93	21.63	10.41	14.72	14.45	18.82	18.17	17.78	14.38	19.24	12.98	19.68	17.29	3.59	2.89	12.9	23.05
2.2	5.39	4.38	4.29	8.5	3.11	1.57	4.22	5.17	5.38	4.67	3.37	2.37	1.08	7.36	4.14	2.23	0.33	1.92	3.62	6.85	2.91	2.41	4.75	0	0	6.08	5.28
0	0	0	0	0	0	0	0	0	0	0	0	0	0	0	0	0	0	0	0	0	0.12	0	0	0	0	0	0
7.95	3.3	6.18	4.27	6.08	8.47	10.03	3.88	3.37	7.74	6.13	4.06	3.96	2.38	3.37	3.78	3	4.47	3.2	2.97	2.7	2.35	3.3	2.67	4.96	0	2.75	1.66
20.71	17.53	7.51	10.59	12.68	12.7	14.84	8.68	17.03	16.74	10.97	13.38	13.76	19.2	17.13	21.45	11.6	17.2	10.14	13.97	16.56	14.58	19.43	7.46	15.49	2.92	9.24	23.36
0	0	2.56	1.29	0.73	0	0	0	0	3.58	5.18	0	0	0.59	1.44	2.96	0.25	0	0	0	0	0	0	0	1.36	0	0	0.65
0	0	0	0	0	0	0	0	0	0	0	0	0	0	0	0	0	0	0	0	0	0	0	0	0	0	0	0
23.23	27.04	21.86	15.85	18.4	21.28	21.68	24.01	20.95	18.77	18.63	18.94	14.98	13.67	13.72	16.31	15.67	13.78	13.12	18	18.13	15.89	20.15	9.32	22.56	0	14.73	20.65
2.46	1.08	1.33	0.82	0.53	0.55	1.25	1.09	0.49	1.06	1.18	2.71	0	0.41	0	0.16	0	0.08	0.22	0.51	0	0.93	0.21	0	0.82	0	0.61	1.27
5.76	6.17	8.47	3.99	6.21	5.41	6.14	3.04	4.15	8.65	5.81	8.31	6.98	6.47	8.98	5.11	4.98	2.78	4.43	5.25	5.4	6.3	4.1	0.6	0.4	7.12	5.23	8.47
14.49	12.76	14.5	11.33	15.27	11.16	15.32	13.15	14.37	12.76	14.09	18.09	11.76	11.65	14.36	11.84	9.92	9.15	9.78	16.27	9.56	13.4	11.03	5.39	15.32	0	10.22	16.05
6.28	2.79	1.1	1.87	1.99	6.97	11.8	7.72	2.03	2.84	1.99	6.95	6.06	1.38	1.83	1.19	5.87	4.88	5.19	3.1	1.39	0.61	6.15	2.42	5.35	0	1.81	0.84
0	0	0	0	0	0.23	0	0	0.12	0	0.08	0.06	0.11	0	0.11	0.05	0.1	0.09	0	0.23	0	0	0	0	0	0	0.09	0.25
7.67	7.66	8.3	8.8	9.42	7.1	6.79	12.64	10.82	9.52	8.5	7.25	4.94	7.22	6.53	7.64	6.09	5.87	4.67	8.55	7.27	7.73	8.35	4.4	7.31	8.1	8.91	15.1
0.94	0.59	0.55	0	0	0	0.41	0.38	0.19	0.12	0.8	0.25	0	0.17	0	0	0	0	0.31	0.14	0.15	0	0.2	0	0	0	0	0
14.7	4.34	35.2	45.13	27.1	32.79	26.43	2.44	28.14	32.35	34.76	27.86	37.75	37.18	43.4	57.72	61.29	69.28	73.86	47.68	46.17	69.98	43.46	110.91	95.83	37.59	44.68	39.61
0	0	0	0	0	0	0	0	0	0	0	0	0	0	0	0	0	0	0	0	0	0	0	0	0	0	0	0
0	0	0	0	0.6	0	0	1.42	0	0	0	0	0.49	0.96	0	0	0	0	0	0	0	0	0.46	0	0	0	0	0
0	0	0	0.05	0	0.05	0.08	0	0.06	0	0.07	0	0	0.1	0.05	0.09	0	0	0.04	0	0	0	0	0	0	0	0	0.06
18.07	21.96	23.22	18.6	18.19	14.97	17.78	26.12	21.22	18.36	20.31	12.95	9.5	15.77	11.66	14.85	10.23	11.26	9.3	15.44	13.45	16.68	15.87	8.51	7.1	3.19	18.36	26.36
26.61	31.16	25.99	26.33	22.89	26.98	25.93	34.69	27.41	26.31	25.51	19.55	15.55	18.72	14.76	19.21	27.14	29.91	19.33	21.16	28.61	19.77	34.13	23.29	39.13	0	33.01	25.55
0	2.92	0	0	0.6	0	0.49	4.51	0	0	0	1.38	0	1.14	0	0	1.82	0.81	0.17	0	0.33	0	0.61	1.12	0	0	0	0
15.23	16.94	15.87	11.28	9.86	15.2	15.29	23	6.56	12.01	15.41	10.35	9.2	8.44	17.72	12.97	20.08	9.67	7.72	26.44	10.79	8.46	14.49	5.84	5.32	13.17	15.8	13.68
0.06	0	0	0.05	0.21	0	0.09	0.05	0.06	0.04	0.04	0	0.04	0	0	0	0	0	0	0	0	0	0	0	0	0	0	0
127.93	114.6	179.73	169.09	151.89	152.4	170.91	109.32	139.01	176.16	179.79	97.18	79.09	77.3	81.23	100.84	67.58	79.43	66.76	77.89	80.85	66.26	85.86	54.64	57.41	39.15	74.01	80.55
49.3	47.6	59.08	101.68	51.52	99.41	74.97	27.07	59.99	76.32	75.64	34.27	113.28	59.97	72.31	106.37	83.74	89.57	101.58	68.36	94.11	88.56	64.35	104.81	33.02	0	69.32	65.32
1.07	1.08	0	0	0	0.83	1.26	0.47	0	0.13	0	2.51	0.87	0	0	0	0.4	1.05	0.57	0	0	0	1.21	0.98	3.12	0	0.03	0
1.99	1.98	1.75	1.56	2.45	2.01	1.36	2.16	1.12	2.09	1.14	2.09	3.68	3.37	4.05	5.75	6.14	4.49	3.93	5.09	9.24	5.68	6.15	8.31	2.37	10.95	5.07	6.36
107.51	122.16	124.38	92.12	114.41	109.19	118.12	103.59	112.24	124.07	116.71	126.73	76.05	80.8	62.42	66.21	58.75	61.54	47.53	68.05	53.74	70	77.55	39.59	80.69	6.2	62.57	78.9
5.69	1.88	4.32	7.99	1.31	5.89	5.39	1.86	3.67	5.71	6.62	7.81	16.12	1.46	4.36	12.54	11.16	11.59	12.27	10.84	17.09	11.21	6.69	9.85	19.46	17.22	11.4	0.72
1.28	3.35	0	1.07	0	0	0	0	1.37	0	0.94	0.95	0	0	0.89	0.93	0	1.58	0.79	2.41	1.78	0.82	0	0	0	0	2.56	0
0	0	0	0	0	0	0.1	0.77	0	0	0	0	0	0.11	0.1	0	0	0	0	0	0	0	0.11	0	0	0	0	0.1
12.63	0	6.03	30.72	9.61	28.91	11.21	0	2.21	18.22	14.82	12.16	83.42	50.69	51.88	73.99	76.6	89.98	79.84	48.44	81.78	61.43	81.66	95.85	105.02	11.3	73.43	50.09
4.41	2.62	4.03	5.17	3.17	3.95	4.08	2.63	2.48	2.25	3.97	6.25	4.82	5.16	4.05	5.19	2.21	2.48	4.44	4.39	4.16	3.49	3.95	4.5	5.05	35.08	1.64	4.66
29.43	28.72	41.63	37.52	33.69	30.01	34.78	21.51	30.8	36.72	36.25	37.94	42.45	35.51	37.79	42.08	32.66	35.73	40.25	39.53	36.55	39.11	32.99	37.88	38.91	25.03	27.21	43.2
406.96	392.46	366.03	334.85	304.93	338.38	331.95	319.39	382.69	369.2	339.36	375.38	440.89	426.23	433.04	486.42	383.43	411.32	388.31	427.72	434.34	370.44	445.86	370.92	865.62	41.41	413.53	523.96
5.59	5.61	6.32	5.86	7.23	8.6	7.39	3.37	4.92	7.41	5.02	7.1	7.26	7.25	7.2	7.69	5.89	6.41	6.32	7.85	7.77	8.04	8.09	6.61	3.75	3.95	5.42	10.67
4.06	2.72	3.1	2.63	2.28	2.93	3.52	2.88	1.75	3.41	2.63	1.21	0.84	0.37	1.9	0.47	0.47	0.24	0.14	1.05	0.83	0.93	0.35	0	0.36	0	0.54	1.8
41.65	45.25	31.75	39.89	37.63	45.92	49.24	39.39	39.15	31.1	35.92	47.28	52.56	54.08	37.39	36.22	46.77	43.36	45.58	37.48	34.07	37.16	48.01	34.21	62.47	8.37	28.42	47.85
0	0	0	0	0	0	0	0	0	0	0	0	0	0	0	0	0	0	0	0	0	0	0	0	0	0	0	0
0	0	0.96	6.4	0	61.6	66.69	0	5.18	36.67	19.84	46.29	396.31	32.1	160.7	252.99	363.86	696.49	563.22	26.07	568.95	83.96	407.35	681.46	1566.56	93.7	127.91	58.05
0	0	0	0	0	0	0	6.86	0.24	0	0	0	0	0	0	0	0	0	0	0	0	0	0	0	0	0	0	0
1.61	1.68	0.55	0.58	1.28	0.48	1.89	2.14	1.37	0.75	0.89	1.82	1.03	2.81	2.02	1.17	1.99	1.44	2.36	1.2	0.4	0.43	1.85	1.06	0	0	0.16	0.56
0	0	0	0	0	0	0	0	0	0.04	0	0	0	0	0	0	0	0.04	0	0.1	0	0.06	0	0	0	0	0.05	0.12
2.25	0	0	1.61	0	2.61	1.91	1.88	1.75	0	3.21	0	2.42	0	3.36	0.4	0	3.17	1.99	0	0	0	0	0	5.64	0	0.33	0
8.08	17.79	4.85	10.84	22.66	10.68	3.99	16.11	12.01	10.46	10.61	12.62	19.27	44.56	24.39	27.47	38.68	46.93	33.26	21.48	34.31	24.69	43.27	31.26	22.72	25.14	19.23	15.13
8.95	5.87	8.2	7.07	6.6	7.74	7.49	5.64	6.45	8.92	9.63	5.91	6.18	5.99	5.87	6.87	6.35	4.53	4.57	8.63	4.66	5.89	7.63	3.8	8.47	2.45	6.09	8.74
11.48	12.62	27.73	24.11	22.73	13.71	15.57	15.74	22.58	22.1	24.85	11.51	8.19	20.1	13.01	20.79	9.33	14.32	13.81	23.51	16.44	18.43	15.58	9.69	16.13	9.42	17.28	20.45
61.64	63.1	68.15	67.09	62.11	72.42	72.91	62.21	60.06	69.49	69.94	56.29	60.48	44.84	51.42	56.28	46.92	53.22	49.65	54.82	55.37	52.71	53.23	41.62	39.99	14.23	49.32	54.87
20.7	29.36	24.6	20.91	29.68	18.91	23.07	31.59	28.37	24.12	23.62	19.51	14.38	21.41	18.66	23.45	22.86	24.15	20.49	21.62	24.14	17.04	31.26	21.84	30.86	7.05	20.36	23.51
0.74	1.12	0.72	1.04	0.68	3.73	2.03	2.83	0.99	2.44	1.8	2.96	3.3	6.91	1.85	3.05	1.61	1.33	3.23	1.25	0.51	1.83	0.51	0.95	0.66	0	2.53	1.59
6.07	5.96	8.68	8.68	9.27	6.66	6.58	7.9	10.38	9.24	9.97	5.96	2.91	4.93	3.92	3.59	3.1	2.61	2.47	6.03	3.3	5.6	4.13	2.65	5.17	0	6.26	7.76
0	0	2.58	51.19	10.15	0	0	0	13.25	15.9	12.54	0	0	4.28	62.41	59.25	0	0	0	41.76	57.61	60.55	0	0	0	0	63.45	40.08
20.24	8.45	23.17	28.51	15.66	23.27	30.49	14.3	18.52	29.6	28.65	16.82	13.25	14.22	15.14	19.52	11.69	14.2	12.71	16.95	16.25	20.82	13.02	13.35	13.23	4.42	14	15.1
37.33	35.16	34.3	37.1	38.08	31.89	36.98	24.92	27.61	28.44	33.43	27.27	37	37.74	25.61	30.91	28.74	41.78	39.98	23.83	26.42	36.81	27.37	44.32	32.59	3.62	21.8	25.63
5.34	5.56	7.88	6.2	4.14	4.76	6.1	4.77	6.62	6.03	8.18	5.55	4.87	3.78	5.14	3.43	2.79	3.95	2.04	3.28	2.95	3.19	3.44	1.9	3.97	0	4.31	7.07
1.13	1.15	1.27	1.03	1.13	0.78	1.79	1.33	1.35	1.1	0.96	1.49	1.74	2.25	1.75	1.37	2.42	2.46	2.4	3	1.13	2.61	3.27	3.42	5.28	0	1.76	4.46
0	0	0	0	0	0	0	0	0	0	0	0	0	0	0	0	0	0	0	0	0	0	0	0	0	0	0	0
0	0	0	0.15	0	0	0.13	0.1	0	0.04	0	0	0	0.21	0	0.05	0	0	0.04	0.05	0.05	0	0	0	0.47	0	0	0
1.28	2.14	3.22	2.02	2.72	0.55	1.31	0.74	2.04	3.04	3.38	1.64	1.46	3.6	1.58	5.18	2.28	3.65	2.03	5.1	5.97	3.1	1.69	2.79	0	0	2.39	3.35
0	0	0	0	0	0.25	0	0	0.34	0	0	0.32	0	0	0	0	0	0	0	0.49	0.27	0	0	0	0	0	0	0
26.13	29.9	22.33	21.13	31.29	23.95	62.44	70.03	32.81	19.62	22.89	20.33	25.28	220.61	230.33	122.09	270.04	203.95	134.92	238.99	246.9	157.91	242.85	135.22	288.64	33.65	331.48	105.51
82.46	102.06	114.43	98.05	100.21	85.61	94.06	104.03	114.94	107.87	102.84	106.86	81.99	87.81	81.34	76.03	79.4	79.37	72.98	75.87	75.81	67.78	80.67	57.98	128.16	31.69	72.91	83.7
82.55	36.14	45.18	29.74	26.85	66.33	50.95	29.06	33.71	48.12	37.55	56.76	65.39	35.01	13.69	15.73	22.44	18.25	20	18.24	10.98	16.37	26.1	22.37	54.05	0	7.95	19.59
68.32	72.14	84.26	81.93	78.59	80.13	90.03	66.28	77.08	94.68	92.37	55.16	58.78	52.32	48.38	57.9	51.56	56.82	52.85	57.45	56.15	54.38	64.36	46.21	68.73	11.77	46	59.78
37.63	29.22	45.91	41.03	39.98	35.54	39.68	31.08	38.93	50.71	45.88	27.63	15.12	25.39	27.36	28.87	15.59	15.37	14.24	28.99	19.13	26.65	21.3	10.15	22.75	5.6	24.93	34.53
4.33	4.38	6.23	2.44	2.38	5.7	4.14	3.8	2.62	4.29	3.69	3.37	8.13	4.42	5.28	10.18	6.03	7.71	4.11	4.1	10.89	5.96	5.46	9.28	14.06	48.81	10.68	7.31
21.64	32.34	21.35	22.77	24.58	26.63	28.05	30.58	32.36	21.81	25.79	15.53	5.99	13.73	8.44	10.23	11.3	10.5	14.01	9.97	8.11	8.46	7.28	6.49	1.17	0	7.26	11.58
22.28	21.23	23.87	23.81	23.64	21.35	26.42	18.91	23.33	26.41	25.26	19.33	19.28	14.23	16.3	19.13	14.37	18.69	16.19	19.24	15.95	15.28	16.97	15.94	20.1	0	17.17	19.16
17.12	12.84	17.13	18.41	12.41	14.43	18.47	15.74	16.4	17.27	15.03	10.6	12.89	14.3	9.42	12.6	9.84	12.56	17.46	8.37	13.25	7.3	11.53	17.34	8.8	123.47	11.25	14.11
1.17	0	0	2.18	0	4.36	3.81	0	0	1.7	0	4.3	0	0	0	5.07	0	0	2.49	0	4.34	0.2	0	6.23	14.15	0	0	6.41
0	0	0.06	0	0	0.01	0.02	0	0.21	0.08	0.06	0.16	0	0.3	0.1	0	0.13	0.04	0.29	0.15	0.03	0.11	0	0	0.23	0	0	0
10.8	8.3	13.57	9.35	7.54	9.55	7.93	8.11	11.04	13.75	10.41	8.22	8.16	8.3	13.84	11.2	11.3	4.52	6.34	14.16	12.82	11.05	12.82	7.85	7.61	0	17.33	25.75
7.8	6.12	11.43	7.42	15.45	8.63	7.87	10.56	10.41	11.11	8.53	5.04	5.86	8.03	9.43	9.48	15.58	21.49	18.29	5.64	14.09	9.02	14.08	13.76	4.63	0	7.77	7.14
0	0	0	0	0	0	0	0	0	0	0	0	0	0	0	0	0	0	0	0	0	0	0	0	0	0	0	0
45.64	25.16	51.32	39.46	33.22	47.52	56.41	24.14	35.02	57.23	49.82	49.86	40.88	39.71	38.7	37.92	30.86	34.37	32.14	46.73	30.99	36.93	34.98	23.27	36.85	14.26	35.79	50.32
32.83	34.62	22.01	31.11	40.5	22.7	25.67	46.04	28.55	20.33	34.36	28.59	18.22	36.18	22.32	33.64	33.44	37.31	41.94	29.34	32.34	29.68	24.72	37.18	27.5	0	29.11	35.38
0	0	0	0	0	0	0	0	0	0.16	0	0	0	0	0	0	0	0	0	0	0	0	0	0	0	0	0	0.06
0.27	0.96	0	0	0	0	0	0	1.09	0	0	0	0	0	0	0	0	0	0	0	0	0	0	0	0	1.19	0	0
80.45	87.91	103.11	112.01	101.03	76.28	64.59	73.97	111.44	100.14	93.09	83.96	82.8	109.21	124.95	133.59	115.45	121.21	83.97	137.09	174.95	192.83	143.61	120.48	147.96	14.87	184.55	131.76
0	0	0	0	0	0	0	0	0	0	0	0	0	0	0	0	0	0	0	0	0	0	0	0	0	0	0	0
1.32	0.87	1.45	1.49	2.16	1.5	1.33	1.59	1.76	1.9	0.81	3.02	2.53	4.29	2.18	0.28	1.65	1.5	1	5.09	1.56	2.9	3.59	1.01	0.51	0	0.27	6.73
3.98	3.95	3.08	1.92	2.48	3.02	1.75	2.48	4.56	2.32	2.59	4.4	4.71	1.79	2.88	2.74	2.61	2.44	2.77	2.89	5.67	2.56	2.49	2.3	0	0	4.75	5.29
196.32	154.68	186.2	176.78	172.6	198.65	207.63	131.74	173.42	175.77	173.29	180.99	180.05	176.19	155.03	191.38	153.57	178.55	175.29	157.12	176.15	173.44	161.11	170.7	143.22	62.49	126.01	133.28
2.21	0.57	1.84	0.46	1.33	0.46	0.37	0.71	1.12	2.52	0.72	0.56	1.32	0.77	0.75	0.82	0.16	0.57	0.94	0.65	0.6	0.65	0.68	1.12	1.01	0	0.73	1.14
0	0	0	0	0	0	0	0	0	0	0	0	0	0	0	0	0	0	0.1	0	0	0	0	0	0	0	0	0
33.37	16.36	56.9	49.17	15.58	61.99	80.21	16.55	28.11	55.07	56.98	34.2	36.05	27.33	48.37	56.7	44.51	33.8	37.57	31.54	49.86	37.19	22.29	22.51	28.68	0	24	27.82
0.86	0.65	1.06	0.76	0.57	0.34	0.5	0.35	0.4	0.57	0.54	0.26	0.44	0.23	0.76	0.43	0.1	0.17	0.19	0.46	0.55	0.78	0.27	0.32	0.33	0	0.4	0.88
0.31	0.45	0.45	0.74	0.54	0.45	0.87	0.69	0.73	1.08	1.11	0.37	0.21	0.37	0.4	0.19	0.53	0.17	0.14	0.42	0.72	0.38	0.15	0.13	0	0.86	0.43	0.93
1.33	1.25	1.7	1.55	1.74	1.34	1.12	2.69	1.36	1.66	1.87	0.72	0.38	0.84	0.98	0.52	0.81	0.59	0.49	1.08	0.64	1.26	1.45	0.45	0.9	0	0.68	1.04
0.13	0	0.23	0.54	0.55	0.41	0.57	0.59	0.25	0.83	0.35	0.25	0.33	1.17	0.35	0.89	0.78	0.17	1.06	0.24	0.24	0.22	0.72	0.19	0.18	0	0.63	1.06
2.55	3.86	5.27	3.13	7.56	2.48	3.27	8.18	6.16	5.37	4.1	2.22	0.8	7.68	2.61	2	0.72	0.67	0.78	2.74	0.35	1.93	3.1	1.39	0	0	0.51	2.3
52.56	69.27	50.66	83.59	56.24	68.99	65.13	57.89	62.14	46.6	67.06	40.96	73.79	42.21	38.13	40.5	40.33	56.03	42.77	31.91	43.54	57.42	28.33	110.54	34.02	0	43.15	23.82
0.59	0.51	0.32	0.73	0.26	0.75	0.55	0.28	1.15	1.33	0.76	0.66	1.25	0.7	0.89	0.56	0.85	0.55	0.42	1.71	0.76	0.41	1.42	0.13	2.82	0	0.73	1.96
1.29	0.81	1.99	6.33	2.62	3.92	3.24	1.8	5.12	5.31	4.27	2.41	2.62	2.43	3.46	7.9	1.64	0.31	1.74	5.02	4.78	4.06	4.1	2.18	0.76	13.87	5.39	1.92
0.12	0	0	0	0.63	0.13	0	0	0.15	0	0	0.2	0.53	0.4	0.62	0.22	0	0.55	0.5	0.44	0.44	0.6	0	0	0	0	0	0
0	0	0	0	0	0	0	0	0	0	0	0	0	0	0	0	0	0	0	0	0	0	0	0	0	0	0	0
9.41	3.03	3	0	0	3.81	1.25	0	2.18	4.81	1.05	2.09	6.32	2.93	0.99	0.61	0	4.82	0	2.86	3.31	0	4.14	0	0	0	0	2.3
32.72	32.6	28.44	22.13	27.87	25.12	29.09	27.62	28.59	28.48	25.56	29.23	27.04	24.72	21.72	25.11	22.61	27.36	23.72	28.4	24.17	24.03	28.65	19.15	41.93	12.93	19.1	38.27
8.72	8.6	7.32	7.21	5.41	7.17	8.46	9.55	7.86	4.59	6.55	3.89	4.28	4.52	4.2	6.19	6.39	4.95	6.3	5.76	7.65	6.49	7.52	6.94	3.26	0	4.65	6.36
29.53	34.67	33.96	27.11	35.47	23.31	31.01	32.23	32.14	25.81	30.82	17.07	17.08	24.63	13.58	19.86	13.82	15.4	14.58	15.69	16.55	14.47	20.56	13	25.63	15	14.78	16.14
0	0	0	0	0	0	0	0	0	0	0	0	0	0	0	0	0	0	0	0	0	0	0	0	0	0	0	0
0.05	0.03	0.01	0.11	0.07	0.01	0.18	0.63	0.01	0.12	0.25	0.12	0.27	0.11	0.11	0.23	0.04	0.3	0.08	0.07	0.01	0	0.1	0.56	0.21	0	0.24	0.12
4.64	5.58	4.88	1.71	5.79	6.17	4.78	0.9	5.19	3.78	4.48	8.2	3.47	1.49	5.88	3.07	1.43	1.96	3.65	4.19	4.7	4.44	3.24	2.65	15.49	0	5.95	11.26
14.55	11.75	13.35	12	16.95	13.55	17.69	10.98	14.57	15.7	14.72	13.78	8.73	12.41	9.39	10.28	10.32	10.67	10.05	9.84	10.24	11.92	12.71	4.49	6.64	5.63	9.08	11.24
14.68	11.96	1.09	1.73	0.73	14.64	16.56	12.57	1.45	0.66	0.93	9.52	13.52	1.65	0.48	0.46	17.51	23.69	15.87	0.19	0.54	0.93	12.84	27.31	5.67	0	0.11	0.71
0	0	0	0.05	0	0	0.13	0	0	0	0	0	0	0.05	0	0	0	0	0	0	0	0	0	0	0	0	0	0
6.55	3.77	8.31	7.63	7.26	8.14	8.93	5.96	6.37	9.34	9.36	6.82	3.41	4.74	3.99	3.21	1.34	2.04	2.55	3.55	2.96	3.4	3.78	0	1.25	0	4.06	4.42
36.6	38.81	39.38	32.55	32.83	36.12	38.35	38.51	37.53	36.11	34.8	43.8	46.17	43.23	38.77	39.89	44.64	48.84	46.06	46.4	43.79	44.75	49.62	45.6	62.12	31.06	44.71	48.1
18.57	13.3	15.71	22.51	11.93	28.7	34.95	9.44	17	20.13	20.46	17.45	31.55	4.65	24.23	18.11	15.82	35.46	27	15.64	23.31	16.49	20.4	34.46	15.42	4.48	21.94	15.97
23.26	10.41	22.66	17.55	16.32	17.32	20.63	17.23	18.68	20.23	21.13	23.44	22	12.09	18.53	19.77	15.75	14.73	18.01	19.8	13.79	15.03	17.27	15.89	11.8	16.37	17.62	24.93
23.24	12.04	28.4	21.32	21.47	20.2	25.68	12.6	20.4	27.38	24.05	27.16	26.9	20.98	16.43	18.84	15.28	17.31	13.61	20.09	15.31	20.01	17.52	11.97	24.29	0	15.93	18.29
15.4	15.83	25.2	20.61	29.09	14.15	15.24	17.96	20.68	27.24	24.68	16.06	8.96	21.02	17.8	21.56	12.15	11.77	10.34	25.65	18.62	24.26	17.79	9.63	17.76	7.67	23.15	27.23
0.96	1.56	1.37	0.56	0.6	0.49	2.05	0	1.85	1.8	1.16	0.36	1.35	0.87	0.76	0.85	1.98	0.54	2	0.82	0.21	0.8	1.39	0	2.49	5.32	0.78	1.35
0	0	0	0	0	0	0	0	0.17	0	0	0	0	0	0.13	0.13	0	0	0	0	0	0	0	0.27	0	0	0	0.08
0.21	0	0	0	0	0	0.36	0	0	0	0	0.32	0	0	0	0	0	0	0	0	0.36	0	0	0	0	10.54	0	0
9.64	7.37	9.21	7.5	11.79	7.43	8.97	9.39	11.2	10.89	11.22	11.39	3.02	3.86	4.57	2.57	1.84	1.55	1.05	4.99	1.34	3.06	2.65	0.51	1.49	0	3.44	5.3
0	0	0	0	0	0	0.1	0	0	0	0	0	0	0	0	0	0	0	0	0	0	0	0	0	0	0	0	0
0	0	3.77	0	5.16	0	0	0	3.66	0	0.71	3.22	0	0.78	2.73	0	0.42	0	0	0.72	3.55	0	0	0	0	0	4.07	6.93
0.82	1.88	4.68	5.77	1.52	8.08	4.15	1.23	3.13	3.76	1.93	3.82	2.9	0.63	1.64	1.21	4.51	4.27	1.67	2.9	3.96	4.25	4.19	2.1	0	0	3.83	3.42
0	0	0	0	0	0	0	0	0	0	0	0	0	0	0	0	0	0.25	0	0	0	0	0	0	0	0	0	0
1.62	0.71	3.41	3.03	2.21	2.9	5.19	0.96	1.01	3.13	3.72	3.53	0.9	2.71	0.66	1.81	0	0.69	1.05	1.46	2.19	1.89	0.67	0	0.22	1.08	0.73	1.25
0	0	0	0	0	0	0	0	0	0	0	0	0	0.06	0	0	0	0.13	0	0	0	0	0	0	0	563.34	0	0
8.23	7.75	18.15	13.1	20.79	12.76	13.37	6.92	14.7	23.77	24.13	9.17	4.74	8.35	14.49	7.59	4.94	4.14	4.85	7.65	7.3	12.73	5.72	0	1.08	0	12.96	11.59
3.68	0	0	0	0.42	36.99	17.77	0	0	0.58	2.92	29.46	47.04	0.7	0	2.79	0	8.37	14.83	1.35	3	2.37	0	11.34	0	0	0	0.55
1.15	0.31	0.49	0.96	0.78	0.7	1.19	1.31	0.58	0.97	0.61	0	0.64	0.87	0.93	0.89	0.31	0.62	0.27	0.21	0.64	0.61	0.35	0.46	0.35	0	0.41	0.83
1.29	0.85	0.76	1.07	0.69	1.12	1.19	0.69	0.3	0.93	1.57	1.1	1.23	0.85	0.31	0.26	0.4	0.25	0.28	0.87	0.51	0.83	0.09	0.76	0.33	0	0.64	1.27
0	0	0	0.01	0	0	0	0.5	0.5	0	0	0	0	0	0	0	0	0	0	0	0	0	0	0	0	0	0	0
2.34	3.6	2.34	1.43	2.28	3.44	3.31	2.82	1.18	1.88	1.33	2.35	1.24	2.03	1.69	1.93	1.62	1	1.19	1.58	1.11	1.16	1.97	0.55	3.09	0	0.88	2.08
0	0	0	0	0	0	0	0	0	0	0	0	0	0	0	0	0	0	0	0	0	0	0	0	0	0	0	0
0	0	0	0	0	0	0	0	0	0	0	0	0	0	0	0	0	0	0	0	0	0	0	0	0	0	0	0
0.01	1.22	0	0.5	0.84	1.81	0	0.24	0.75	0.35	0.25	0	1.06	0.38	0	0	0.25	0.98	0.3	0.14	0.45	0	0	0.78	0	0	0.15	0
26.62	22.54	26.62	27.25	22.48	25.99	29.91	19.26	20.98	27.48	27.46	26.76	21.1	21.79	17.89	21.87	22.52	25.15	20.89	27.09	24.35	23.23	32.45	17.34	36.46	21.23	28.51	31.88
0	2.43	0	0	0.87	0	2.92	0	0	0.34	0	0	1.66	0	1.66	0	0	0	0	0	0	0	0	1.62	0	0	0	0
0	0	0	0	0	0	0	0	0	0	0	0.8	0	0	0	0	0	0	0	0	0	0	0	0	0	0	0	0
0	0	0	0.24	0.25	0.37	0	0	0	0	0	0.29	0	0	0	0	0	0	0	0	0.5	0	0	0	0	0	0	0.39
0	0.31	0	0	0	0	0.23	1.1	0	0	0	0	0.28	0	0	0	0.27	0	0	0	0	0	0	0	0	0	0	0
47.98	32.59	52.94	52.37	43.81	47.21	58.64	33.77	43.78	54.86	54.17	37.57	42.63	38.98	43.1	50.15	49.32	52.66	53.13	48.81	53.39	45.13	51.13	59.38	53.65	35.68	47.26	45.41
78.01	79.4	83.26	72.84	81.15	84.77	74.23	82.88	71.66	77.73	75.79	80.62	76.74	79.97	69.98	75.26	71.09	73.95	73.54	85.8	66.61	76.47	73.48	72.96	65.36	40.04	64.25	106.66
13.41	7.29	13.85	14.07	7.53	15.52	18.34	5.87	12.6	18.03	14.37	14.43	13.73	7.4	11.13	11.55	5.54	10.8	7.68	10.19	10.29	12.18	7.69	6.82	8.28	8.1	9.09	9.77
23.66	15.61	23.83	22.58	19.36	22.75	26.95	14.6	17.78	25.32	27.72	19.83	12.75	17.01	15.35	16.22	14.52	13.67	12.94	18.58	13.73	18.55	18.45	11.84	15.4	12.14	14.46	21.74
2.07	2.2	2.45	1.77	2.17	1.56	1.54	3.6	1.54	2.13	2.3	3.2	0.71	2.48	0.31	0.96	1.2	0.58	0.9	1.02	0.61	0.71	0.76	0.25	1.53	0	0.69	1.74
40.85	29.51	47.06	49.36	37.85	43.7	52.53	27.49	39.01	55.19	48.82	53.27	46.99	43.66	44.42	41.38	34.95	42.04	43.65	34.54	35.94	35.91	33.88	29.47	41.98	6.62	31.05	29.6
0.35	0.08	0	0	0	0.08	0.19	0	0	0	0.06	0	0.08	0	0	0	0.07	0	0	0.06	0	0	0	0	0	0	0	0
2.54	3.23	1.35	1.42	1.77	1.84	2.02	4.99	2.29	1.39	1.35	1.23	1.57	1.75	1.32	1.31	1.51	1.56	2.2	1.21	1.05	1.17	2.4	1.41	1.93	0	1.13	1.59
7.85	5.34	2.85	4.84	3.89	9.26	5.69	4.19	4.52	4.19	5.06	1.27	3.48	3.72	3.13	5.27	2.6	2.22	3.41	4.9	3.38	5.33	5.96	5.42	5.85	7.52	8.29	12.73
3.4	5.67	121.44	105.82	113.78	5.2	6.5	5.52	127.79	135.92	103.36	3.51	9.46	214.13	152.34	162.5	5.18	2.85	5.86	231.48	180.17	183.64	5.55	4.18	12.42	36.01	167.96	295.15
17.23	17.17	45.79	33.86	39.89	13.63	16.36	28.72	48.19	47.78	42.23	43.11	36.88	124.81	102.02	112.75	34.7	43.61	58.35	109.19	94.17	92.52	63.93	44.05	19.49	0	83.45	97.29
24.38	32.27	25.93	21.3	23.97	20.01	23.93	38.43	27.01	24.64	24.64	18.9	10.81	26	17.39	18.57	20.83	17.18	15.43	22.12	19.46	18.99	24.59	17.78	19.56	9.74	18.9	27.96
16.52	13.81	17.32	18.31	17.08	15.88	19.43	15.56	15.62	17.57	17.27	18.35	17.13	21.23	22.78	23.49	26.15	29.06	35.34	25.14	26.94	22.33	28.47	34.28	32.69	28.16	18.92	22.31
11.92	11.58	12.75	8.9	16.46	9.52	12.68	14.92	17.65	17.95	20.35	7.98	1.24	5.12	4.23	3.81	0	0	0	4.24	2.48	7.62	2.12	0	1.97	3.3	3.18	11.07
20.28	26.72	17.38	14.83	22.03	11.84	9.24	33.75	18.51	12.25	16.28	14.56	2.39	12.9	11.93	13.97	5.85	3.35	9.14	14.91	6.86	9.16	4.25	1.28	40.56	8.54	2.94	6.81
9.94	9.78	13.54	6.46	10.63	8.62	10.98	11.1	11.7	10.77	10.57	10.27	7.29	7.31	6.64	6.13	4.75	3.41	4.75	7.39	3.73	6.23	6.47	2.94	6.25	11.35	6.61	9.92
0	0	0	0	0	0	0	0	0	0	0	0	0	0	0	0	0	0	0	0	0	0	0	0	0	0	0	0
0	0	0	0	0	0	0	0	0	0	0	0	0	0.11	0	0	0	0	0	0	0	0	0.05	0	0	0	0	0
4.28	5.51	0	0	0	5.23	6.33	4.04	0	0	0	8.42	2.26	0.69	0	0	2.79	1.91	1.3	0	0.37	0	1.94	7.25	1.11	2.61	0	0
0.12	0	0.12	0	0.19	0	0.19	0	0	0.07	0.09	0.15	0.13	0	0	0	0	0	0	0	0	0	0	0	0	0	0	0
0	0	0	0	0	0	0.04	0.31	0.18	0	0	0	0	0	0.08	0	0	0	0	0	0	0	0	0	0	0	0	0
12.14	11.71	19.22	16.43	17.84	10.11	11.13	10.04	16.92	18.82	16.64	12.63	11.32	11.97	14.92	12.85	7.58	7.48	6.73	17.3	12.08	16.24	9.32	5.83	9.88	0	14.51	17.57
1.53	2.33	2.66	2.07	1.96	1.05	2.31	3.38	1.85	1.83	2.69	1.68	0.52	2.19	1.04	1.82	0.8	0.97	0.53	1.77	0.71	1.07	1.39	0.12	1.47	0	1.07	1.56
0	0	0	0	0	0	0	0	0	0	0	0	0	0	0	0	0	0	0	0	0	0	0	0	0	0	0	0
0	0	0	0	0	0	0	0	0	0	0	0	0	0	0	0	0	0	0	0	0	0	0	0	0	0	0	0
39.29	40.68	19.74	15.48	15.83	26.44	29.88	65.79	17.35	13.64	15.31	15.11	10.26	20.5	11.62	18.43	26.59	27.77	31.33	18.03	21.34	15.02	32.45	35.78	15.2	5.11	14.81	22.48
1.71	0.58	0.65	0.76	0.48	1.21	1.37	1.21	0.88	1.88	0.86	0.99	0.99	1.34	0.93	1.7	0.9	0.6	0.76	0.74	0.39	1.51	1.74	0.53	0.53	0	0.31	0.41
0	0	0.73	0	0	0	0	0	0	0	0	0	0	0	0	0	0	0	0.37	1.24	0	0.8	0	0	0	2.51	0	0
27.94	17.44	26.01	45.89	19.53	28.05	38.64	12.74	17.99	23.7	60.26	14.96	35.31	10.12	8.16	13.41	7.82	19.02	16.79	11.47	16.33	9.56	12.82	16.84	21.5	22.21	17.77	19.55
0.21	0	0.38	0	0.36	0	0	0.75	0.2	0.13	0.4	1.9	0	0	0	0.18	0	0.15	0.33	0.16	0	0.67	0.38	0	0	0	0	0.45
24.84	24.36	21.88	40.42	17.43	25.12	33.14	16.5	20.93	22.51	39.11	16.37	67.42	18.97	19.17	27.28	26.25	27.98	54.37	21.17	23.66	19.53	13.78	46.44	23.58	10.19	20.91	23.56
0	0	0	0	0	0.44	0	0	0	1.97	0.03	0	1.3	0	0	0	0	0	0	0	0.5	0	0	0	0	0	0	0
0	0	0	0	0	0	0	0	0	0	0	0	0	0	0	0	0	0	0	0	0	0	0	0	0	0	0	0
0.24	0	0.06	0.05	0	0.16	0.14	0	0.07	0.04	0.29	0.06	0.27	0.15	0	0	0.05	0.17	0	0.14	0	0.06	0	0.06	0	4.46	0.14	0.12
2.72	0	2.31	0	0	3.24	2.24	0	0	0	0	0.88	2.76	0	0	0	0	0	0	0	0	0	0	0	2.49	0	0	0
0	0	0	0	0	3.42	2.23	0	0	0	0	0	0	0	0	15.77	3.78	20.13	8.89	7.33	0	0	0	215.25	948.72	0	4.86	2.2
4.57	2.54	3.21	1.48	2.88	1.8	4.11	4.07	3.92	2.06	2.45	0.53	1.1	0.5	0.35	0.08	0	0	0	0.3	0.35	0.9	0.28	0.44	0	0	0.33	0.5
0.73	1.76	1.54	0	0	0	0.5	1.15	0.77	0.31	0.98	0	0.41	0	0	0.39	0.68	0.69	0.59	1.13	0.88	0.5	1.78	0	1.4	0	1.47	0
1.06	1.17	3.65	1.82	0.67	2.42	3.1	1.08	1.19	6.31	1.23	1.4	0	2.32	1.38	1.11	0	0	0.52	0.63	1.82	0	0	0	0	0	2.05	0
0	0	0	0	0	0	0	0	0	0	0	0	0	0	0	0	0	0	0	0	0	0	0	0	0	0	0	0
0	3.9	0	0	0	2.1	0	0	0	0	0	0	0	0.34	0.43	0	0	0.02	7.13	0	0	0	9.36	12.2	10.7	11.49	9.88	0
0	0	0.41	0	0	0	0	0	2.2	0	0	0	0	0	1.56	0	0.38	2.99	2.97	1.4	1.69	2.77	0	2.13	0.42	0	1.14	0
27.23	28.66	33.99	26.25	28.89	24.83	25.46	30.52	29.25	27.71	25.48	27.61	23.94	28.35	23.7	28.3	21.58	19.69	18.25	28.8	23.98	20.15	19.14	14.78	20.55	0	20.48	23.6
2.23	1.2	2.68	1.36	0.57	1.77	1.62	1.91	3.22	2.32	3.2	1.44	1.39	1.76	0.84	0.68	0.76	0	0.51	3.14	0	2.21	1.42	1.08	1.2	0	2.34	1.99
0.13	0.06	0	0.06	0.14	0	0.19	0	0.13	0	0.04	0	0	0.11	0	0	0.05	0	0	0	0.1	0.17	0.11	0	0	0	0	0.25
0	0	0.55	0	0.35	0.14	0.19	0.37	0.27	0.13	0	0.04	0.35	0	0.2	0	0	0.13	0	0.96	0	0.29	0.07	0.23	0.11	0	0	0.49
0	0	3.74	15.66	0	7.56	16.7	0	0.87	2.08	0	11.03	19.28	16.15	28.67	27.72	19.33	25.68	26.72	18.25	23.38	20.21	18.33	5.63	58.36	14.43	25.6	13.57
5.61	4.5	6.07	1.01	8.44	3.07	4.6	6.7	5.99	7.58	2.67	6.65	1.17	1.84	1.48	0	0.05	0	0	0.41	0.19	0	0	0.18	0.15	0	0	0
0	0	0	0	0	0	0	0	0	0	0	0	0	0	0	0	0	0	0	0	0	0	0	0	0	0	0	0
64.51	75.36	72.56	124.74	56.94	82.48	62.38	73.59	70.34	25.29	57.91	73.25	4.24	67.2	213.82	67.25	111.31	99.16	18.86	48.89	53.3	247.91	25.81	87.38	47.87	21.76	94.36	33.74
25	22	20.1	25.19	23.81	27.69	29.68	19.33	27.36	26.41	27.94	19.14	11.07	16.04	18.17	18.41	19.92	10.78	11.99	16.08	13.16	12.64	15.89	9.53	11.57	4.4	16.16	16.3
1.67	3.77	3.77	0.72	3.59	0	2.64	4.3	3.24	1.51	1.43	9.97	2.95	0	4.19	3.34	0	1.14	0	2.52	2.74	0	4.19	0	0	0	5.2	9.38
0.56	0.23	0.51	0.48	1.49	0.6	0.52	0.59	0.92	1.13	0.85	0.75	0.49	1.48	0.45	1.12	0.58	0.84	0.92	1.55	1.06	1.37	1.23	2.15	3.47	0	1.25	1.99
3.27	4.28	5.58	2.79	5.04	3.07	3.58	4.66	6.45	4.69	4.46	3.39	2.13	4.99	3.46	2.89	1.51	0.9	1.1	3.65	1.06	2.94	1.9	0	0.21	0	3.77	6.54
7.48	3.44	7.08	6.23	6.39	6.84	8.35	5.84	5.82	6.06	6.7	4.35	5.04	5.47	4.41	6.75	4.85	5.58	7.17	6.92	6.06	6.01	7.86	6.34	0.49	0	5.17	5.45
54.45	41.81	66.17	66.38	55.61	59.64	69.68	45.1	55.72	77.51	71.23	48.23	35.43	37.69	40.54	44.4	28.32	34.18	30.51	41.84	35.67	37.21	37.12	23.42	32.57	5.59	36.65	48.16
0	0	0	0	0	0	0	0	0	0	0	0	0	0	0	0	0	0	0	0	0	0	0	0	0	0	0	0
2.75	0.99	0	1.73	1.37	0	1.19	0	0.49	1.62	6.02	4.53	3.26	0.91	1.02	1.1	3.05	2.28	5.55	0.81	3.41	0.91	2.66	0	0	0	2.79	0.39
0.5	0.37	0.48	0.47	0.45	0.58	0.52	0.48	0.93	0.2	0.73	0.37	0.49	0.45	0.73	0.13	0.59	0.73	0.54	0.9	0.59	0.4	0.62	0.25	0.39	0	0.45	0.46
66.7	54.84	43.49	46.9	50.23	60.01	58.08	49.58	47.6	44.94	48.95	41.4	64.49	55.85	60.4	56.92	94.22	74.63	83.91	79.1	68.92	58.92	75.09	107.28	49.2	214.84	74.19	62.25
41.93	183.66	57.4	160.16	37.66	339.56	177.57	245.84	141.24	112.34	164.45	81.48	3.87	27.59	278.98	76.21	49.89	60	31.26	31.76	58.78	163.15	26.45	32.75	27.53	2.69	27.28	39.13
0.33	0	0.8	0.83	0	0.5	0.16	0.47	1.27	0.72	1.81	0	1.92	0.76	2.42	1.17	0.23	0.72	2.12	1.63	0.96	0.9	0.59	0.49	0	0	2.18	0
7.84	5.35	12.49	11.05	9.68	8.27	8.29	6.23	11.59	14.82	13.85	6.64	3.83	6.16	6.65	6.7	4.27	4.18	3.87	10.13	7.43	10.53	5.53	3.02	5.73	0	11.22	10.93
0.46	0	0	0	0.5	1.05	0.09	0	0	0.25	0.51	0	0	0	0.43	0.1	0.1	0.18	0.22	0.22	0	0.24	0	0	0	0	0	0.54
106.25	88.24	100.6	97.04	95.07	99.34	107.14	86.31	98.4	109.49	101.91	104.06	115.17	114.7	103.47	120.82	107.58	125.89	118.58	111.94	114.83	102.63	105.4	121.66	97.34	49.86	96.51	99.58
57.99	60.34	50.78	47.83	55.36	60.89	60.16	47.14	62.39	57.95	55.69	60.78	68.91	50.59	56.79	63.41	69.27	64.02	76.67	60.98	68.34	52.17	63.43	75.61	75.78	26.64	46.53	64.53
24.34	29.16	24.85	19.07	23.4	20.32	20.92	30.52	23.91	22.8	21.37	20.97	15.12	21.25	17.67	16.94	12.67	13.78	11.29	21.6	13.28	19.36	16.13	10.87	13.9	0	14.82	22.44
0	0	0	0	0	0	0	0.27	0	0	0	0	0	0	0	0	0	0	0	0	0	0	0	0	0	0	0	0
0.27	0.06	0.66	0.79	0.43	0.37	0.28	0.28	0.72	0.8	0.98	0.07	0.06	0.06	0.05	0.21	0.15	0	0.1	0.15	0.15	0.41	0.05	0	0	0	0.1	0.93
29.74	33.69	28.99	30.19	27.01	27.76	26.13	54.37	32.37	23.87	24.13	18.43	11.18	16.34	8.86	7.12	5.69	1.86	6.79	14	10.05	7.59	12.11	1.9	3.29	0	11.29	19.26
0.32	0	0	0.24	0.52	0.79	0.31	0.53	0.45	0.24	0.2	0	0	0	0.27	0	0	0.7	0	0	0	0	0	0	0	0	0.22	1
21.81	28.82	11.21	27.17	16.48	23.16	27.2	9.11	25.92	10.58	21.69	15.44	27.59	11.76	12	12.76	9.84	7.86	7.54	9.72	8.81	5.82	3.28	4.68	0.39	0	8.39	36.69
0.07	0.18	0	0.13	0.15	0	0.4	0	0.69	0.51	0.56	0.32	0.86	0.32	0.23	0.29	0.63	0.32	0.11	0.29	0.57	0	0.42	0	0	0	0.49	0.32
0	0	0	0	0	0	0	0	0	0	0	0	0	0	0	0	0	0	0	0	0	0	0	0	0	0	0	0
0	0	0	0	0	0	0	0	0	0	0	0	0	0	0	0	0	0	0	0	0	0	0	0	0	0	0	0
25.79	31.68	25.11	19.37	30.09	25.12	23.95	34.29	26.56	26.81	26.78	25.65	16.27	20.26	17.37	15.6	13.61	11.24	11.44	20.77	13.21	21.63	17.88	6.7	13.9	5.59	19.24	26.67
0.48	0	0	0.47	0.88	0.37	0	0.52	0	0.39	0	1.55	0	0	0.18	0.96	0.96	0	0.37	1.06	0	0	0.51	0	0	0	0	0
1.18	1.1	0.48	0.44	0.2	0.86	0.6	1.44	0.82	1.4	0.43	0.76	0.75	0.69	0.52	1.12	2.69	1.46	2.75	1.21	1.89	1.01	0.33	1.4	1.63	0	0.81	1.05
0.94	0.97	0.85	0.91	0.36	2.21	1.77	1.49	1.05	0.56	1.07	0.8	2.54	0.62	0.86	1.36	1.86	0.54	3.23	0.95	0.56	0.7	1.15	0.41	0	0	1.29	0.44
0	0	0	0	0	0	0	0	0	0	0	0	0	0	0	0	0	0	0	0	0	0	0	0	0.76	0	0	0
1.87	1.91	1.16	0.49	1.27	1.96	2.48	1.18	2.03	0.92	3.01	1.31	0.77	0.72	2.6	1.63	1.63	1.26	1.52	1.89	0.32	0.98	1.26	1.04	0	0	0.97	0.75
13.64	10.99	15.35	12.67	10.89	14.24	16.46	4.9	13.65	16.28	14.23	11.26	7.26	7.29	8.54	9.24	4.59	2.98	2.03	11.65	1.57	10.54	5.33	2.7	4	0	7.45	8.25
84.96	32.94	66.35	51.07	58.76	81.27	92.48	42.85	68.33	83.33	50.19	80.21	82.16	73.85	78.95	116.71	93.77	106.87	100.01	93.4	95.36	20.88	103.2	66.9	5.7	54.4	73.39	78.95
49.13	40.64	69.02	55.47	51.33	42.62	64.14	42.49	49.76	60.67	62.26	38.43	19.66	32.6	30.68	32.15	25.4	24.46	21.7	32.05	24.6	29.36	27.67	14.58	32.87	15.81	31.73	35.51
251.47	125.24	343.09	342.87	199.75	285.97	316.93	128.98	195.71	277.27	303.89	225.61	258.91	211.76	238.18	239.42	252.36	289.18	266.18	265.18	282.35	224.79	262.29	296.79	332	152.77	212.01	273.21
1.01	0.18	0.66	0.56	0	2.84	2.25	0.42	0	0.15	1.19	0.85	0	0.41	2.72	0.2	0	0.5	0.49	0.35	1.03	0.72	0	0	0	0	0	0
0	0	0	0	5.04	0	0	0	0.7	4.63	10.93	0	0	0	1.93	6.29	0	0	0	0	0.35	7.67	0	0	2.15	0	0.1	4.3
127.8	49.86	0	1.19	0	203.73	126.81	25.92	0.15	0.11	0	132.32	275.42	66.69	0.34	0	113.52	125.37	132.04	0	36.59	0	89.17	105.4	141.69	0	0	0.2
1.89	0.74	1.78	2.1	2.48	2.16	2.11	0.95	1.37	2.22	1.98	1.34	2.08	2.67	2.67	3.92	1.59	1.12	1.38	2.66	2.5	2.77	1.83	3.56	2.02	0	1.82	2.45
0.63	0.26	0.42	0.29	0.19	0.23	0.28	0.34	0.17	0.21	0.32	0.06	0.05	0.49	0.14	0.18	0.09	0.15	0.08	0.13	0.04	0.35	0.09	0.29	0	0	0.22	0.43
0	0	0	0	0	0	0	0	0	0	0	0	0	0	0	0	0	0	0	0	0	0	0	0	0	0	0	0
37.78	34.54	40.04	28.2	36.32	33.78	35.96	37.59	37.54	41.11	36.71	39.06	24.01	27.68	20.18	23.33	19.04	20.21	19.9	25.17	18.33	24.45	21.24	14.63	18.88	10.82	20.11	27.63
0.21	0	0.37	0	0.49	0.18	0.43	0.24	0.11	0	0.75	0.97	0.36	1.24	1.14	0.93	1.15	0.35	0.87	1.2	0.55	0.98	0.47	0.52	0.74	0	0.57	0.73
0	0	0.08	0	0.04	0	0.29	0.31	0	0.06	0	1.26	0	0	0.07	0.07	0	0.45	0	0	0	0.08	0	1.07	0	0	0	0.18
2.4	1.11	0	0	1.32	1.73	3.05	1.25	0.71	0.63	0	1.27	2.75	0.73	4.61	4.04	3.71	4.43	7.63	2.26	5.1	3.31	2.5	6.88	0	0	3.42	0.6
58.53	45.33	54.91	49.66	60.06	44.38	55.44	55.94	53.37	58.29	55.74	41.45	32.2	51.97	41.07	49.05	43.21	42.85	45.89	44.65	47.56	42.52	45.01	44.89	44.16	0.74	43.09	56.99
4.79	5.69	11.8	14.77	3.8	7.19	9.3	5.45	12.88	23.47	18.01	4	10.21	26.29	16.75	8.97	16.53	9.09	15.33	6.07	11.63	13.81	4.65	5.65	0	0	22.07	12.53
0	0	0	0	0	0	0.18	0.26	0	0	0	0	0	0	0	0	0	0	0	0	0	0	0	0	0	0	0	0
38.47	48.83	51.01	42.39	53.01	39.15	35.34	46.15	45.12	41.81	42	37.58	34.36	40.29	38.27	41.14	35.16	37.41	36.03	50.18	37.13	49.75	51.67	50.02	57.46	57.77	54.18	71.53
6.92	3.49	4.53	2.65	5.49	3.65	3.44	2.89	4.74	3.35	3.15	5.79	4.63	6.93	3.98	3.19	5.36	5.37	5.71	3.62	3.09	5.58	3.96	1.48	2.54	0	1.33	4.54
0	0	0	0	0	0	0	0	0	0	0	0	0	0	0	0	0	0	0	0.19	0	0	0	0	0	0	0	0
0	0.18	25.61	16.86	24.17	0	0	0	27.17	25.84	26.71	0	0.57	30.04	17.17	19.21	0.18	0	0	19.44	20.96	20.99	0.06	0.14	0	13.19	18.35	21.05
0.5	0.2	0	0.29	0.11	0.16	0.11	0.42	0.34	0.27	0.06	0.45	0.29	0.14	0.09	0	0.1	0	0.12	0.38	0	0.35	0.12	0.17	0	0	0.29	0.51
46.02	48.9	58.77	57.35	48.81	50.46	54.52	48.17	51.61	57.51	53.41	49.35	41.13	47.23	42.59	53.03	54.91	57.89	42.22	52.1	57.09	49.09	56.54	41.5	101.44	18.6	63.39	59.09
44.78	42.43	49.63	36.02	39.02	43.78	43.35	30.24	46.29	46.66	43.39	47.69	25.71	28.97	22.4	21.41	15.29	13.73	10.86	29.01	13.53	23.13	17.98	10.86	40.54	14.07	20.62	35.28
11.92	17.39	8.23	14.67	5.4	13.56	8.36	16.44	9.87	4.15	7.85	8.54	0.17	13.06	40.62	8.83	27.87	12.4	2.81	14.51	7.59	65.51	2.17	19.15	4.9	14.43	23.92	5.31
2.79	7.2	10.98	2.24	5.17	3.09	6.26	4.49	9.2	12.79	4.46	0	0	0	1.24	0	0	0	0	0	0	0.47	0	4.38	0	0	1.97	2.62
0	0	0	0	0.1	0	0.06	0	0	0	0.22	0	0	0	0	0	0	0	0	0	0	0	0	0	0	0	0	0
16.28	4.63	12.45	12.64	10.44	17.57	11.44	14.44	7.58	15.72	16.47	18.94	9.11	10.26	8.54	7.22	6.32	4.89	2.58	9.4	5.09	10.85	5.76	2.41	12.14	0	8.81	13.24
0	0	0	0	0	0	0	0	0	0.02	0	0	2.74	0	1.65	0	0	0	0	0	1.6	0	0	0	0	0	1.2	0
9.14	7.78	6.97	8.82	6.18	7.75	8.67	5.22	10.22	7.33	7.09	5.77	10.22	5.78	4.7	5.41	4.29	2.45	6.7	4.53	5.1	3.74	2.39	2.68	1.72	0	2.24	6.62
0.09	0	0.09	0	0	0.08	0.18	0	0.08	0.11	0.11	0	0.09	0	0.14	0	0.34	0	0	0	0.06	0.14	0.07	0	0	0	0	0
2.01	1.11	0.56	2.11	0.82	2.18	0.99	0.82	1.41	1.81	1.24	1.02	0.65	0.53	0.9	0.45	0	0.49	1.48	1.27	1.21	1.91	0.41	0	0.57	0	2.22	2.04
58.23	54.55	68.53	61.58	56.57	64.71	69.82	48.62	62.14	68.32	66.07	55.26	43.2	43.76	45.09	47.4	34.93	37.67	31.51	46.18	37.99	42.26	48.32	23.99	54.66	3.64	44.58	49.13
2.73	4.24	5.22	2.99	2.67	1.87	2.88	4.73	3.19	2.56	2.48	0.8	0.93	0	0.58	1.54	0	0.22	0.14	0.92	1.77	1.84	1.78	0.85	0	0	1.04	3.86
5.27	6.99	8.58	8.81	10.94	4.29	5.28	10.3	9.2	8.54	8.03	3.51	2.43	5.61	2.29	3.52	3.13	2.59	1.91	4.95	3.01	4.9	5.71	1.98	6.68	0	4.63	7.05
0.98	2.81	0.28	2.81	0.74	1.47	1.34	3.12	0.94	0.18	2.45	0.74	0.99	1.67	2.15	0.92	1.42	2.24	0.16	1.09	1.65	1.85	0.54	0.97	1.9	0	0.92	0.45
68.14	63.85	50.98	44.81	51.96	56.8	47.2	55.34	59.14	51.5	47.94	59.43	71.2	60.24	59.21	68.08	66.5	70.18	67.94	66.42	72.79	60.19	61.65	72.82	68.64	63.75	55.66	79.37
0.2	0.07	0.75	0.66	0	0	0.14	0	0.28	0	0.65	0.1	0.54	0.33	0	0.3	0.16	0.14	0	0.07	0	0	0	0.11	0	0	0	0.28
8.94	9.19	10.02	8.86	6.76	4.34	8.83	10.24	7.74	8.02	5.39	8.23	7.04	8.05	8.79	9.27	8.49	10.78	9.74	9.16	9.61	6.52	7.65	8.2	5.24	0	11.19	8.19
16.38	18.4	20.95	18.9	20.2	15.94	19.07	14.87	18.14	17.85	17.89	11.32	10.34	12.64	9.16	6.02	8.04	3.3	2.86	11.8	4.76	13.83	5.36	1.98	8.71	0	6.85	11.68
0	0	0	0	0	0	0	0	0	0	0	0	0	0	0	0	0	0	0	0	0	0	0	0	0	0	0	0
2.02	2.39	4.95	1.73	3.14	4.31	0.4	3.67	6.56	4.84	1.98	2.39	1.5	0	0.63	0	0	0.26	0	0	0	1	1.78	0	0	0	0	0
55.37	54.46	54.98	51.62	49.27	47.16	58.61	46.36	51.27	59.37	55.41	44.19	33.19	39.46	30.19	35.06	28.04	33.9	28.85	40.26	34.47	34.19	36.8	28.87	49.35	4.13	33.3	39.44
0	0	0.56	0.37	0	0.17	0.76	0.63	0.64	0.71	0.72	0	0.56	0	3.38	0.2	1.06	1.04	0.42	1.31	1.27	0.42	0.55	0	0	0	1.31	2.15
1.54	0.81	2.85	2.22	2.14	0.74	0.95	1.48	2.13	4.23	3	0.67	0.3	1.65	1.26	1.58	0.55	1.13	0.58	2.08	2.35	2.28	1.14	1.14	0.64	0	2.31	4.34
3.86	4.89	5.72	9.06	4.06	3.91	8.64	4.31	3.38	4.94	8.48	0.03	8.35	7.31	4.81	7.22	7.17	11.5	5.84	3.67	7.11	9.64	5.57	25.51	0	6.49	8.61	6.53
185.76	151.32	147.47	155.59	136.74	188.25	186.44	140.88	165.99	187.93	154.93	187.03	379.05	301.1	225.68	265.59	364.82	337.07	542	324.08	272.69	228.44	542.29	536.41	590.2	1012.16	258.02	518.13
15.28	12.27	11.79	10.81	8.11	12.49	15.09	8.89	9.93	13.12	11.78	10.62	8.04	10.29	8.97	9.71	8.26	7.2	7.27	12.07	8.75	10.55	11.38	7.4	18.08	3.35	10.96	16.19
0.9	0.46	1.09	0.44	1.15	0.37	0.99	1.16	1.2	0.77	0.66	0.11	0.3	1.04	0.31	0.21	0.3	0.23	0.15	0.44	0.39	0.75	0.42	0.19	0.66	0	0.46	1.13
2.21	3.45	2.62	3.52	3.59	4.33	4.28	5.54	5.36	6.05	3.98	4.42	2.44	5.24	2.83	4.9	4.36	5.8	5.7	1.97	2.38	3.13	4.63	2.79	1.89	0	2.28	3.55
23.55	14.35	19.7	28.08	19.47	28.96	23.52	14.38	16.44	22.65	18.7	18.98	24.45	20.03	19.59	19.57	28.28	27.18	20.07	18.99	26.26	22.07	32.01	29.51	13.39	2.95	19.5	23.08
0.91	0.15	0.39	0.81	0.79	0.83	1.16	0.61	0.32	0.35	0.78	0.9	0.48	0.97	0.94	0.57	0.41	0.57	0.63	0.83	0	0.89	0.22	0.3	0.62	0	0.97	0.61
0	0	0	0	0	0	0	0	0	0	0	0	0	0	0	0	0	0	0	0	0	0	0	0	0	0	0	0
58.27	59.94	77.32	68.04	76.69	43.38	54.24	69.8	75.14	71.09	75.52	40.26	29.15	72.31	58.83	55.41	33.71	27.04	32.05	72.39	49.21	60.88	36.82	31.1	25.45	44.29	47.81	104.2
1.68	0.95	0.57	2.2	3.49	1.41	0.93	2.99	1.65	4.41	2.41	2.8	2.05	2.3	1.01	4.09	3.5	1.87	3.07	0.52	1.29	0.49	3.38	2.62	3.14	0	3.28	1.96
3.2	0.93	1.92	0.96	1.55	1.88	3.71	2.13	1.49	1.9	0.5	0.35	2.8	3.03	3.17	0	0.96	1.55	0.97	0	2.19	1.69	2.36	0	0	0	1.81	0.81
0	0	0	0	0	0	0	0	0	0	0	0	0	0	0	0	0	0	0	0	0	0	0	0	0	0	0	0
112.77	116.92	6.06	4.81	7.92	106.67	114.56	131.57	8.07	6.44	6.96	80.94	86.56	3.92	4.73	5.24	73.71	80.56	78.59	5.85	4.72	3.93	90.67	69.09	62.8	0	4.45	3.33
31.66	31.8	28.14	23.79	28.4	19.99	26.36	33.13	30.51	26.27	23.8	18.5	14.74	22.68	19.17	21.54	17.37	20.53	14.41	23.96	16.96	18.74	24.79	11.35	30.78	7.33	22.14	28.05
5.21	4.26	7.92	5.62	8.09	6.26	4.63	5.79	7.43	8.98	6.1	2.94	3.57	5.91	3.57	3.16	3.27	2.96	2.01	4.25	2.08	3.33	3.18	2.27	6.06	1.59	5.44	9.69
80.06	40.44	122.03	106.66	37.87	122.42	145.91	41.24	79.15	123.1	129.18	73.58	66.98	62.99	104.32	115.06	81.76	80.76	67.22	71.7	102.95	78.94	55.91	46.04	54.56	1.33	59.38	56.94
1.06	0.12	0.96	0.56	0.29	0.8	1.25	0.28	1.24	1.19	1.83	0.93	0.57	0.56	0.85	0.52	0.66	0.13	0.44	0.75	0.97	1.22	0.92	0.74	0.47	0	0.66	1.43
5.13	10.23	3.81	4.38	8.76	5.08	4.21	7.49	6.73	4.14	5.16	4.34	3.51	7.63	3.6	4.38	1.39	1.82	1.33	5.18	1.22	5.96	3.16	1.15	4.03	0	4.15	6.32
0.79	0.24	0.3	0.61	0.57	0.53	1.1	0.62	0.32	0.71	0.64	0.26	0.34	0.33	0.58	0.56	0.96	0.26	0.34	0.49	0.6	0.29	0.7	0.46	1.29	0	0.65	0.31
1.57	1.5	0.36	0	0.74	0.9	3.67	1.11	1.08	1.35	0.75	0.52	0.23	0.91	0.39	0	0	0.21	0.35	1.18	1.28	0.9	0.48	0.18	0	0	0	1.31
1.99	0.9	1.19	2.09	0.9	2.14	2.75	0.54	2.6	2.16	1.94	1.57	1.21	2.88	1.75	3.65	1.66	1.74	3.57	2.37	1.78	1.7	2.29	1.62	0	0	2.51	2.18
4.47	2.41	3.92	3.23	3.68	1.71	1.54	1.97	3.25	2.98	3.33	3.03	1.97	2.05	1.37	3.09	1.72	1.99	1.43	2.54	2.34	2.7	3.12	0.78	0.92	0	1.53	3.23
2.38	6.12	6.38	4.08	0	0	9.33	2.7	1.63	3.31	6.95	7.52	0.63	1.47	2.55	0	0	0	0.57	2.71	0	3.42	0.98	0	0	10.54	0.74	1.2
0.72	0.14	0	0.4	0.37	0.39	0.81	1.89	0.31	0.2	0.2	0	0.18	0	0.99	0.18	0.92	0.22	0	0.49	0.18	0.28	0.62	0.15	0	0	0.16	1.38
0	0.11	0.13	0.12	0	0	0	0	0.31	0.19	0.25	0	0.13	0	0	0	0	0	0	0.1	0.17	0	0	0	0	0	0	0
0.1	0	0	0	0.12	0	0	0	0.4	0.07	0	0	0	0	0	0	0	0.16	0	0	0	0	0.1	0	0	0	0	0
0.82	1.82	0.74	1.25	1.37	0.94	0.88	1.13	0.87	1.73	0.1	0.52	0.19	0.99	0.31	0.15	0.74	0	0	0.48	0	0.68	0.35	0	0.3	0	0.28	0.47
26.95	20.22	25.17	26.24	24.45	16.43	23.22	23.2	25	24.04	28.1	18.95	18.03	24.23	20.31	22.31	22.78	21.88	24.26	21.82	18.55	14.21	19.53	21.1	29.83	0	13.53	21.85
5.13	4.4	3.07	1.79	2.82	1.92	1.77	6.11	3.89	1.83	1.14	2.96	2.03	3.45	4.44	3.61	2.67	3.05	4.15	4.22	2.19	4.44	3.67	4.74	8.4	0	3.63	5.55
0	0.92	0	0	0	0	1.58	0	0	1.2	0.53	0	0.57	0	0	0	0	0	0	0	0	1.05	0.73	0	0	0	0	0
1.5	1.22	4.18	3.98	2.92	2.28	2.28	0.72	2.93	4.33	4.41	1.35	1.86	0.57	1.55	2.59	0.68	0.47	0.81	3.1	1.41	2.78	1.05	0.91	0.1	0	1.45	3.22
0	0	0	0	0	0	0	0	0	0	0	0	0	0	0	0	0	0	0	0	0	0	0	0	0	0	0	0
2.27	2.77	3.51	4.31	3.4	1.74	3.19	3.84	2.95	5.07	3.55	3.95	2.29	2.38	2.45	2.36	0	1.19	1.16	2.93	2.19	2	0.72	0	0	0	2.51	3.05
88.37	105.48	68.38	57.79	82.96	64.65	66.5	83.11	78.72	77.11	71.1	80.21	50.31	63.53	53.74	47.95	44.05	22.74	31.34	80.94	26.34	54.39	43.94	12.24	77.13	37.58	40.13	92.24
35.65	51.2	31.39	22.3	41.68	13.37	21.78	53.39	42.54	18.89	22.01	26.79	17.61	43.38	33.99	36.33	36.88	30.74	37.92	32.32	38.52	31.35	44.73	30.17	19.3	14.92	32.67	47.52
0	0	0	0	0	0	0.39	0.36	0	0.38	0	0.29	0	0	0.42	0	0	0	0.37	0.21	0	0	0	0.11	0	0	0.19	0
0	0	0	0	0	0.16	0.06	0	0	0	0	0	0	0	0	0	0	0	0	0	0	0	0	0	0	0	0	0
6.13	7.59	6.43	4.16	6.31	5.13	7.54	7.89	7.43	7.56	6.54	7.41	3.43	1.3	0.89	2.7	1.21	1.75	1.89	2.41	1.67	2.16	1.36	0.14	0.93	0	3.13	3.57
0.76	0.67	2.04	1.79	1.55	1.63	2.64	1.33	2.39	2.19	2.24	0.95	1.5	0.83	1.2	2.14	0	0.92	0.89	2.38	1.2	2.63	0.43	0.78	0	0	1.51	1.92
27.01	16.77	30.6	28.84	21.57	24.83	31.65	18.38	25.45	36.35	35.16	23.49	21.11	25.04	21.79	23.83	18.59	14.55	17.8	25.7	17.09	25.22	16.75	13.15	11.61	4.28	16.89	27.77
67.38	99.83	64.89	31.62	83.13	29.59	28.35	91.32	53.5	37.37	46.28	77.18	32.7	39.23	28.91	35.7	39.86	38.61	23.15	45.85	26.85	37.92	35.17	27.1	54.84	7.63	43.67	71.49
307.11	409.13	351.11	154.2	504.59	188.93	128.07	563.11	439.58	429.64	223.25	227.3	47	115.25	27.69	27.34	14.83	8	7.37	55.9	8.8	49.65	25.64	5.48	10.95	0	26.99	82.44
0	0	0	0	0	3.97	0.13	0.83	0	0	1.79	0	0	0	0	0	0	2.63	0.03	0	0.04	0	4.18	0.98	5.87	8.64	0	0
1.32	1.26	1.61	3.08	1.32	1.99	2.76	1.57	1.89	1.25	1.1	2.27	0.83	1.23	0.84	0.54	0.55	0.86	1.79	0.9	1.71	0.51	0.3	0	0.16	0.4	1.31	1.11
0.47	0.16	0.86	0.21	0	0	1.25	0.24	1.85	0.66	0.39	0.18	0.27	0	0	0	0	0	0	0.57	0.36	0	0.19	0	0	0	0	0
1.97	5.02	4.59	4.44	5.6	4.16	4.8	5.06	4.97	5.52	5.5	3.22	1.99	3.55	1.81	1.54	1.39	1.4	1.22	2.91	1.68	2.27	3.2	0.99	0	0	2.2	2.76
0	0.45	0.86	0.73	1.99	0.22	0.98	0.54	0.76	1.98	0.51	1.18	0.28	0.28	1.11	0.36	0.35	1.59	0.37	0	0.91	0	0.48	3.72	0	0	0.26	1.81
0	0	0	0	0	0	0	0	0	0	0	0	0	0	0	0	0	0	0	0	0	0	0	0	0	0	0	0
32.83	23.34	33.54	31.8	29.41	30.07	34.24	26.68	30.72	32.27	35.89	22.89	32.89	28.1	36.54	33.42	32.37	33.39	28.64	31.69	35.52	27.18	36.97	36.07	15.45	0	28.49	35.66
0	0.37	0.21	0.09	0.51	0.41	0	0	0.39	0	0	0	0.73	0.02	0	0.04	0.33	0.32	0	0	0.24	0.47	0.42	0.02	0	0	0.18	0.87
1.73	0.75	0.94	0.97	0.58	1.57	1.79	0.89	0.51	0.94	0.76	2.02	1.4	1.2	0.17	0.83	1.48	0.42	1.96	0.65	0.82	0.92	0.47	1.18	1.46	0	0.24	0.51
0	0	0	0	0	0	0	0	0	0	0	0	0	0	0	0	0	0	0	0	0	0	0	0	0	0	0	0
12.11	6.01	9.6	9.65	5.07	16.33	8.56	6.72	6.87	6.6	6.4	18.51	16.96	10.86	9.5	14.53	13.14	14.59	24.64	15.19	18.9	11.63	26.55	19.16	18.44	9.46	13.44	21.92
10.83	10	9.69	9.36	12.83	6.92	7.88	14.09	6.75	9.05	11.87	8.62	4.1	4.42	5.76	6.52	7.45	7.11	5.8	6.87	4.03	9.38	5.63	4.29	8.15	0	8.04	9.8
0	0	0	0	0	0	0.28	0	0	0	0	0	0	0	0	0	0	0	0.25	0	0	0	0	0	0	0	0	0
0	0	0	0	0.5	0	0.67	0	0.41	0	0	0	0	0	1.04	0	0	0	0	0	0	0	0	0	0	0	0	0
0.69	0	0	0	0	0	0.37	0.26	0.42	0.09	0	0.07	0.11	0.16	0	0	0.35	0	0	0.22	0	0	0.73	0	0.42	0	0.18	0.21
0.9	0	1.09	1.2	0.72	0.4	1.79	0.19	2.03	0.31	0.89	0.6	0.7	0.72	2.19	0.71	0.38	0.4	0.34	0.54	0.67	1.01	1.24	0.53	0	0	1.08	0.38
2.38	1.04	1.63	1.11	1.36	1.06	1.41	2.22	1.1	1.71	1.61	1.13	0.39	1	0.74	0.64	0.35	0.69	0.39	1.12	0.63	0.91	1.07	0.32	1.87	0	1.1	1.87
13.87	13.7	12.66	15.38	11.36	16.89	15.68	19.18	15.26	13.85	11.23	10.39	11.33	9.49	20.74	13.66	19.31	11.97	11.23	17.41	15.13	27.75	12.62	17.84	5.31	0	14.2	12.52
2.12	0	2.58	1.53	0	2.43	0	0	0.7	0	0	3.19	3.21	0	0	2.29	3.28	3.68	5.69	0	1.71	1.87	0.77	0	0	12.45	0.8	1.49
58.13	66.34	76.76	1.45	69.49	10.78	76.75	70.2	74.23	70.28	55.98	47.64	0	0	0	1.65	0	0	0	0	0	0	0	0	0	0	0	0
9.34	5.98	12.34	8.74	7.55	8.5	10.68	7.28	10.5	10.38	9.95	12.47	7.24	5.88	7.9	6.73	4.49	3.39	4.44	10.27	4.75	7.54	6.14	2.61	8.94	0	7.11	10.63
22.06	28.22	24.66	19.78	26.58	20.09	24.8	27.24	23.19	26.61	21.4	21.33	7.62	13.63	10.63	9.1	4.69	2.39	3.85	12.98	6.65	9.06	9.71	1.37	2.64	0	10.22	17.26
41.83	50.71	41.1	47.2	51.56	34.73	32.96	34.54	40.95	50.52	40.41	92.16	77.62	106.84	112.53	106.79	81.51	77.15	69.48	125.77	95.29	112.02	75.27	66.97	139.8	8.11	88.21	137.44
2.27	2.03	3.52	2.42	1.6	1.67	3.58	1.96	2.62	3.36	2.78	2.3	1.33	5.99	2.86	2.78	1.14	1.59	1.39	2.43	2.46	1.43	1.48	0.3	2.01	0.88	0.85	2.75
0	0	0	0.05	0	0	0.12	0	0	0	0	0	0	0	0	0.05	0	0	0	0	0	0	0	0	0	0	0	0
0	0	0	0	0	0	0	0	0	0	0	0	0	0	0	0.36	0	0	0.2	0	0	0	0	0	0	13.28	0	0
0	0	0	0	0	0	0	0	0	0	0	0	0	0	0	0	0	0	0	0	0	0	0	0	0	0	0	0
61.41	73.31	72.06	70.55	59.56	89.9	87.19	52.73	72.45	68.79	75.96	68.73	62.73	59.06	73.98	78.44	81.67	84.12	79.13	63.06	89.07	94.46	65.25	73.09	37.95	23.42	49.22	64.66
0	0.08	0	0	0	0	0.18	0	0.09	0	0	0	0	0	0	0	0	0	0	0	0	0.22	0	0	0	0	0	0
0	0	0	0	0	0	0	0	0	0	0	0	0.06	0	0.05	0.05	0	0	0	0	0	0.06	0	0	0	0	0.15	0
57.65	51.87	60.16	47.19	57.06	44.32	56.16	54.67	55.75	62.83	57.82	63.88	41.45	55.92	49.91	44.38	39.51	37.74	37.88	50.83	39.06	45.14	42.75	28.78	59.78	6.75	39.33	57.65
0	0	6.79	6.05	4.99	0	0	0	4.13	4.54	2.06	0	0	4.56	0.99	9.61	0	0	0	5.57	9.44	5.43	0	0	6.77	0	13.17	18.79
25.28	25.28	23.44	22.95	24.57	21.77	25.23	23.78	23.16	29.07	27.39	19.83	10.77	18.49	14.18	16.07	13.06	13.39	9.52	17.01	12.26	12.49	14.42	8.8	17.75	4.24	12.54	19.54
0.57	0.22	0.15	0.42	0.74	0.18	0.93	1.24	0.38	0.24	1.11	0	0	0.15	0	0	0	0.26	0.41	0.29	0	0.21	0.21	0	0	0	0	0
21.6	14.67	9.46	13.72	5.35	13.84	16.33	23.85	8.59	5.44	8	10.92	6.56	3	0.47	5.26	3.27	9.41	6.02	4.36	2.36	5.29	8.76	1.83	1.18	3.26	1.94	3.58
339.89	452.86	205.88	119.57	204.1	252.99	177.92	659.27	316.34	208.02	157.28	255.83	168.32	162.89	54.72	57.99	125.7	81	112.07	92.68	58.9	76.01	186.92	82.47	73.42	0	61.87	104.71
57.06	37.55	67.99	70.53	60.77	47.51	68.44	47.04	59.38	66.1	76.58	31.36	31.07	49.7	52.02	47.46	43.86	50.09	47.78	45.74	48.91	36.83	49.05	40	47.76	23.95	50.54	49.86
0.08	0.26	0.07	0	0.1	0.06	0.11	0.07	0.22	0	0	0	0	0.07	0	0.24	0	0	0	0	0.13	0.14	0	0	0	0	0	0
2.98	2.05	0.91	0.63	0.52	3.91	0	0	0.73	0.79	1.42	1.36	0.21	1.11	0	1.22	2.94	0.8	1.16	1.11	0	0.27	2.36	1.83	0	0	3.03	0
43.49	43.8	47.22	45.23	65.2	39.59	47.08	47.02	63.73	52.36	57	31.63	24.12	35.21	38.38	43.64	31.69	36.43	25.08	33.8	38.69	34.03	30.9	20.67	33.58	5.07	41.71	33.35
0	0	0	0	0	0	0	0	0	0	0	0	0	0	0	0	0	0	0	0	0	0	0	0	0	0	0	0
1.22	0.54	0.52	0.44	0.49	0.52	0.67	0.49	0.69	0.73	0.79	0.39	0.34	0.43	1.09	0.95	0.4	0.86	1.13	1.45	0.84	0.95	0.95	1.04	0.36	0	0.49	1.2
0	0.17	0	0	0	0	0.04	0.21	0	0	0.08	0.19	0.11	0	0.05	0.15	0	0.04	0	0	0	0.05	0	0.06	0.44	0	0.05	0.17
22.17	24.95	24.72	21.3	21.36	22.01	23.44	25.34	23.52	21.58	21.77	18.38	11.97	20.18	18.27	20.51	17.93	19.64	18.36	20.09	18.41	17.95	20.32	17.75	25.64	13.69	16.42	19.71
0.47	0.44	0.21	0	0.58	0.12	0.37	0.26	0.3	0.37	0.05	0.39	0	0.33	0	0.06	0.17	0	0.11	0.23	0.42	0	0	0.08	0	5.56	0.18	0.13
33.9	39.97	36.33	27.87	36.15	29.92	34.51	39.36	37.02	32.98	34.27	41.66	25.59	29.25	29.65	30	25.49	23.69	19.75	33.79	24.75	25.2	24.69	16.66	24.05	20.58	28.11	39.28
0	5.87	9.46	7.98	6.9	0	2.22	0	7.74	6.85	7.2	6.31	5.23	13.06	16.36	24.52	0.27	0	4.82	18.73	20.69	15.38	7.76	14	4.42	0	11.65	22.6
0	0.03	0	0	0.12	0.02	0	0	0.17	0.02	0.12	0.06	0	0.02	0	0	0	0.04	0	0.02	0.02	0.05	0.07	0	0	0	0	0.13
19.95	26.02	22.03	19.7	22.79	18.46	17.48	33.62	20.4	18.64	15.27	21.88	14.64	30.19	19.65	21.54	20.78	12.17	13.58	29.59	11.74	23.99	25.37	12.04	23.12	18.54	26.35	34.49
0	0	0	0	0	0	0	0	0	0	0	0	0	0	0	0	0	0	0	0	0	0	0	0	0.17	0	0	0
10.96	10.7	11.55	11.77	10.94	12.44	11.12	13.12	11.84	11.6	11.23	8.98	12.12	14.03	11.08	11.77	9.92	9.56	16.85	12.14	9.31	10.53	10.9	15.95	2.93	15.96	7.26	14.68
0	0	0	0	0	0	0	0	0	0	0	0	0.15	0	0	0	0	0	0	0	0	0	0	0	0	0	0	0
8.58	8.77	8.71	9.05	8.73	7.66	10.35	7.33	8.51	10.38	10.02	10.72	5.58	6.54	5.64	5.34	5.38	5.34	5.12	7.83	5.04	8.66	6.82	4.29	7.77	0	6.5	7.15
107.77	96.07	79.08	69.65	61.65	83.86	79.22	122.47	84.02	6.97	78.49	62.89	72.73	94	97.07	122.35	96.94	58.48	101.46	143.2	125.57	89.75	76.3	35.02	4.54	0	87.14	30.36
7.21	5.29	6.9	7.7	4.99	9.56	17.61	2.86	10.54	11.36	8.49	6.95	12.13	6.85	7.37	11.68	11.25	10.75	13.68	10.02	11.57	7.88	9.24	15.64	6.5	0	6.44	7.16
0.16	0	0.19	0.46	0.08	0.09	0	0	0.15	0.01	0.36	0.1	0.64	0.07	0.05	0.05	0.06	0	0	0.06	0	0	0.36	0.25	0	0	0	0
0	0	0	0	0	0	0	0	0.89	0	0.28	0	0.72	0	0	0	0.05	0	0.3	0	0	0	0	0	0.06	1.82	0	0
23.53	20.64	24.04	26.23	26.03	24.66	25.33	22.9	27.65	29.03	27.85	21.45	18.49	23.59	18.62	19.09	16.98	12.89	14.06	24.42	13.3	21.73	19.97	12.54	39.36	10.3	15.03	33.86
0	0.01	0.81	0.57	0.42	0	0	0	0	0	0	0.79	0.51	0.76	0	0	2.01	0	0	0.77	0	2.03	0	0.5	0	0	0.46	0.97
0.66	1.53	0.6	0.66	0.52	1.3	0.25	1.08	0.59	0.86	0.29	0.96	0.83	0.76	0.53	0.52	0.42	0.68	1.1	0.72	0.55	0.68	0.89	0.3	1.06	0	0.88	1.35
0	0	0.06	0.05	0.2	0.4	0.04	0.1	0	0	0.04	0.12	0.05	0	0.1	0.24	0	0.04	0	0	0.05	0.05	0.1	0	0	0	0.19	0
0	0	0	0	0	0	0	0	0	0	0	0	0	0	0	0	0.06	0	0	0	0.15	0	0	0	0.36	0	0	0
19.89	12.94	26.42	17.02	20.98	21.22	22.91	19.06	23.21	26.16	26.83	15.55	10.29	13.41	8.5	8.8	7.45	7.72	8.54	11.17	7.53	11.48	6.39	5.14	7.45	0	8.77	15.02
0	0	0	0	0	0	0	0	0	0	0	0	0	0	0	0	0	0	0	0	0	0	0	0	0	0	0	0
7.84	5.99	11.58	5.93	4.28	7.29	9.39	7.4	6.62	10.84	7.52	11.54	2.32	5.47	2.31	2.29	2.21	3.09	2.11	2.81	5.08	1.89	5.07	1.1	5.24	0	2.06	3.22
2.22	2.03	1.51	0.47	0.9	2.95	0.41	4.41	0	1.72	0.3	2.43	1.5	2.09	3.31	1.28	5.45	1.76	3.02	1.7	0.55	0.69	0.37	2.14	6.94	0	1.01	1.88
3.64	1.67	2.78	3.72	2.86	3.94	2.99	1.36	2.32	3.32	3.3	5.69	7.47	7.66	8.38	7.02	5.72	5.5	9.74	5.77	7.87	6.01	5.57	11.7	3.24	6.87	3.96	6.35
0.21	0.2	0.22	0.23	0.19	0.21	0.24	1.09	0.73	0.11	0.06	0	0	0.14	0.07	0.12	0	0.11	0	0	0.17	0.07	0	0.22	0.03	0	0.3	0.34
35.02	41.64	33.69	29.25	31.66	30.83	32.19	40.97	35.65	35.5	36.02	28.83	20.44	20.88	21.47	17.35	15.6	9.93	10.8	24.55	14.86	29.03	17.02	9.55	14.58	8.63	24.37	30.9
20.41	15.13	15.91	15.08	13.74	20.15	23.03	15.29	15.95	20.53	15.64	15.61	24.26	27.17	16.77	17.34	22.58	22.02	32.8	22.99	18.51	20.84	22.48	42.15	23.31	19.31	16.07	23.01
7.32	6.55	5.86	9.69	7.2	8.15	9.44	4.85	6.9	6.16	8.23	4.29	5.54	4.05	3.49	3.49	5.6	7.14	4.7	8.55	1.41	4.77	1.94	5.73	13.93	0	4.34	4.36
0.51	0	1.02	0.6	0	0	0	0	0.24	0	0.22	0	0	0.21	0	0.49	0	0	0	0.21	0	0	0.68	0	0	0	0.43	0
55.42	40.43	47.18	54.59	46.51	37.48	4.01	23.58	64.45	54.17	29.86	24.71	62.57	44.68	68.4	84.54	66.32	103.54	115.87	49.62	78.94	105.84	64.14	152.95	60.63	1.71	60.45	40.28
0	0	0	0	0	0	0	0	0.12	0.04	0	0.13	0	0	0	0	0	0	0	0	0	0	0	0	0	0	0	0
1.86	0	2.22	1.06	0.73	0	0	2.38	0	2.31	0.36	0	0	2.47	0.76	0	1.17	1.62	0	3.79	0	1.22	0	0	0.64	0	1.57	0
24.86	26.07	25.07	19.15	24.29	20.02	22.6	20.24	22.54	24.73	20.24	24.7	18.64	19.22	19.86	15.31	18.46	14.81	15.45	21.08	22.14	21.07	19.19	14.82	18.87	0	15.61	19.92
0.17	0	0	0	0	0	0	0	0	0	0	0	0	0	0	0	0	0	0	0	0	0	0	0	0	0	0	0
0	0	0	0	0	0	0	0	1.09	0.38	0.77	0	0	0	0	0	0	0.56	0	0	0	0	0	0	0	0	0	0.45
0.66	3.15	0	1.76	0	2.2	2.63	1.53	1.68	2.13	0.59	1.4	1.45	0	0	0.6	0	0	0	0	0	0	1.84	0	0	11.71	0	1.16
0	0	0	0	0	0	0	0	0	0	0	0	0	0	0	0	0	0	0	0	0	0	0	0	0	0	0	0
7.52	6.02	4.84	6.12	5.02	4.42	8.11	4.52	6.13	7.15	4.99	10.74	5.6	6.19	10.07	8.08	6.89	9.49	5.58	6.22	7.57	6.83	6.27	5.68	0	0	8.47	5.11
0.18	0.29	0.76	0.22	0	0.53	0.33	0	0	0	0	0.38	0	0	0.37	0.67	0	0.3	0	0.6	0	0	0	0	0.76	0	0	0.59
0	0	0	0	0	0	0	0	0	0	0	0	0	0	0	0	0	0	0	0	0	0	0	0	0	0	0	0
0	0	0	0	0	0	0	0	0	0	0	0	0	0	0	0	0	0	0	0	0	0	0	0	0	0	0	0
0	0.14	0.84	0.25	0	1.41	0.05	0	0.37	0.72	0.34	3.1	2.71	0.94	0.96	1.12	0.61	1.02	0.74	1.48	1.36	0.96	0	0	1.22	0	0.91	0.51
16.23	8.2	14.32	11.24	12.28	16.65	16.44	10.55	15.01	18.75	12.26	6.97	6.75	11.05	5.87	10.23	9.92	8.29	12.12	10.57	7.98	9.57	10.69	5.96	5.38	4.71	4.95	10.38
11.75	10.24	15.89	9.04	12.41	8.89	12.51	11.87	12.46	14.88	13.9	7.06	2.51	4.87	3.93	4	3.05	2.02	1.41	4.72	2.82	3	3	0.53	1.72	0	5.15	5.77
2.62	1.15	2.7	2.09	3.28	2.59	1.67	2.05	3.39	4.2	1.82	0.72	0.58	2.17	0.64	1.01	0.64	0.63	0.34	2.05	0.48	0.91	2.09	0.2	1.13	0	1.39	1.88
5.11	0	4.13	6.65	0.44	4.05	7.79	0	6.27	9.48	6.85	11.49	6.37	0.53	8.36	5.37	0.13	1.45	0	2.69	3.3	8.11	0.64	3.85	13.68	8.7	3.93	4.24
0	0	0	0	0	0	0	0	0	0	0	0	0	0	0	0	0	0	0	0	0	0	0	0	0	0	0	0
62.1	66.12	42.99	24.58	36.84	26.46	31.71	96.35	46.7	31.22	36.57	29.63	17.21	40.74	25.21	21.56	22.2	13.3	15.53	36.85	17.89	35.2	27.68	13.02	19.92	20.48	29.37	67.52
47.65	0	30.24	44.46	39.11	34.98	27.89	25.46	22.44	46.19	17.62	24.67	51.31	60.42	52.82	55.92	29.85	30.55	42.76	51.97	53.09	48.95	45.59	22.79	30.54	0	44.64	33.15
2.58	1.1	1.86	2.24	1.77	0.92	2.3	0.86	2	2.44	2.31	1.62	1.89	2.23	2.64	3.26	1.45	2.61	2.68	2.95	3.23	2.3	2.24	2.49	3.58	0	3.52	2.89
1.71	1.57	2.36	0.89	1.09	0.86	1.27	2.13	1.03	1.59	2.19	0.72	0.96	2.24	0.82	0.99	1.25	0.09	0.69	1.22	1.37	1.07	1.08	1.22	1.75	0	1.82	2.14
0	0	0	0	0	0	0	0	0	0	0	0	0	0	0	0	0	0	0	0	0	0	0	0	0	0	0	0
74.12	33.24	57.11	63.51	38.97	67.92	81.84	39.68	59.33	72.1	63.02	41.72	60.37	20.78	30.49	38.65	21.15	37.84	17.57	31.89	37.15	38.23	34.54	13.18	16.88	0	23.52	24.66
0	0.27	0	0.26	0	0.24	0	0	0	0	0.17	0.63	0.54	0.78	0.24	0	0.57	0	0.47	0	0	0	0	0.32	0	0	0.24	0
0	0	0	0.13	0	0	0	0	0	0.09	0.11	0	0	0	0	0	0	0.11	0	0	0	0	0.03	0	0	0	0	0
0	0	0	0	0	0	0	0	0	0	0	0	0	0	0	0	0	0	0	0	0	0	0	0	0	0	0	0
0	0	0	0	0	0.15	0.13	0	0	0.07	0	0	0	0.05	0	0	0	0	0	0	0	0	0	0	0	0	0	0
0	0	0	0.38	0	0	0	0	0	0	0	0	0	0	0	0	0	0	0	0	0	0	0	0	0	0	0	0
12.01	10.82	9.03	10.07	8.73	12.47	11.98	11.09	9.83	10.58	10.81	14.58	11.87	8.57	6.57	7.44	12.5	17.37	10.97	8.9	12.38	10.26	18.23	12.62	9.35	7.26	10.73	8.38
0	0	0	0	0	0	0	0	0	0	0	0	0	0.05	0	0	0	0	0.05	0	0	0.06	0	0	0	0	0	0
26.06	29.53	25.51	21.94	26.33	22.24	27.79	30.67	26.72	24.74	26.19	19.72	13.67	19.77	17.59	18.08	14.24	12.61	13.7	21.61	13.02	18.96	15.2	10.51	20.59	1.13	15.27	21.63
0.07	0.11	0.35	0	0	0.21	0	0.28	0.2	0.04	0.16	0.13	0.11	0.33	0	0	0.05	0	0	0.1	0.11	0.06	0.05	0.07	0.56	0	0.1	0
0	0.3	0.08	0.09	0	0.49	0	0.47	0.1	0.06	0.08	1.14	0	0	0	0	0.25	0	0	0	0	0	0.13	0	0	0	0.07	0
17.25	18.65	18.58	17.06	15.18	18.26	17.94	21.64	17.88	19.57	18.69	12.95	12.41	15.32	10.32	15.71	12.84	14.81	11.82	13.52	14.89	13.95	18.05	10.1	21.05	5.29	14.77	16.82
0	0	0	0	0	0	0	0	0	0	0	0	0	0	0	0	0	0	0	0	0	0	0	0	0	0	0	0
0	0.45	0	0	0	0	0	0	0	0	0	0	0.87	0	0	0	0	0	0	0	0	0	0	0	0	0	0	0
4.57	5.7	5.07	4.83	8.6	6.9	8.43	6.11	5.7	8.14	7.59	7.05	1.73	1.68	2.46	2.84	3.79	1.45	2.47	3.58	3.12	3.99	5.78	1.26	4	0	3.62	2.97
2.91	8.1	6.19	2.74	7.63	6.54	5.19	12.44	8.45	6.34	3.16	2.12	0.44	5.96	3.23	2.75	4.18	2.03	0	1.7	3.58	2.31	2.44	0.88	1.3	7.23	1.47	0.79
10.1	6.59	10.96	8.58	7.65	6.15	8.61	6.86	7.9	8.63	7.4	5.45	5.3	7.98	7.4	8.09	7.34	9.64	8.25	8.7	8.55	6.4	8.8	7.8	11.06	0	7.02	10.55
0.41	0.06	0.31	0.06	0.22	0.11	0.1	0.29	0.07	0.16	0.54	0.34	0.06	0.29	0	0.26	0.37	0.37	0.46	0.1	0.36	0.24	0.34	0.49	0.28	0	0.16	0.32
2.95	4.85	4.42	4.7	4.78	3.65	3.64	4.76	3.35	4.22	5.94	4.66	1.97	3.38	3.24	3.59	1.98	1.4	3.33	4.13	3.34	3.75	1.81	1.09	5.34	0	2.84	6.22
10.37	11.02	18.12	19.93	16.74	12.61	10.98	10.95	22.79	18.65	18.73	10.54	14.95	14.15	18.91	17.97	12.69	13.14	11.69	17.4	16.97	16.08	11.97	9.3	20.18	0	16.34	18.43
28.01	26.07	30.56	19.03	40.17	19.93	13.72	32.35	36.68	36.78	21.45	19.12	21.03	31.05	8.51	11.64	9.68	7.34	9.93	15.17	6.65	17.02	12.16	6.21	6.7	0	11.86	18.11
0	0	0	0	0	0	0	0	0	0.04	0	0.06	0	0	0	0.1	0.25	0.04	0	0.1	0.05	0	0	0	0	0	0	0
71.3	75.23	61.4	64.21	63.09	59.82	66.67	74.54	73.13	64.3	63.97	60.53	68.27	74.48	68.44	76.51	71.25	70.82	69.79	65.7	68.05	50.51	76.34	62.25	62.73	18.41	54.61	75.04
0	0.68	0	0	0	0.41	0	0	0	0	0	0	0	0	0	0	0	0	0.63	0	0	0	0	0	0	0	0	0
0.31	1.69	0.44	0	0	0.97	0	0	0.8	0	0.68	0	0	0	0	0	0	0	0	0.62	0	0	0	0.82	0	0	0	0.34
3.16	7.94	4.41	15.43	8.97	12.49	10.73	2.75	9.43	9.7	5.83	11.41	26.44	18.99	33.11	31.2	24.02	24.84	27.93	24.24	29.65	25.29	24.06	20.66	15.15	0	25.66	24.44
1.45	1.73	1.55	0.98	0.78	1.56	1.68	0.96	1.16	1.01	1.2	2.17	2.06	2.3	2.69	1.15	1.92	2.3	1.7	2.8	1.76	0.78	1.18	1	0	0	1.55	1.33
14.26	10.05	18.19	11.07	10.43	15	19.87	11.98	12.43	21.7	19.6	10.19	6.69	5.14	5.14	6.24	3.42	5.73	4.08	8.13	4.24	6.53	3.63	0.78	9.39	0	3.17	4.43
0	0	0	0	0.24	0	0	0.61	0	0.16	0	0	0	0	0	0.25	0	0	0.84	0.23	0.99	0	0.3	0	0	0	0	0
0.57	0.8	0	0	1.14	0.42	0	0	0.55	0	0.4	0	0	0	0	0.85	1.76	0	0.51	0.48	0	0	0	0	2	0	0.63	0.66
38.98	41.16	32.84	25.98	31.8	29.82	32.19	40.79	27.53	28.13	26.61	30.87	22.54	31.39	21.79	22.22	28.28	26.01	21.18	22.89	19.71	22.51	34.08	17.8	32.45	0	20.81	25.4
30.71	22.6	27.21	27.02	26.3	24.77	36.31	17.58	25.49	35.26	33.26	21.1	12.16	12.89	7.56	7.51	5.04	6.27	4.65	13.2	4.87	12.44	6.49	3.2	10.75	0	8.2	13.91
0.28	0.06	0	0.33	0	0.44	0.34	0.65	1.7	0.25	0	0.41	0	0.34	1	0	1.17	0.55	0.91	1.09	0	0	0.39	0.63	0	0	0	0
1.27	1.28	7.52	7.77	8.11	1.47	1.64	1.38	7.41	6.48	6.45	1.22	1.05	7.97	11.44	9.92	1.69	2.11	1.64	9.76	8.21	10.8	2.68	2.24	1.98	3.02	7.84	13.47
0.12	0	0.06	0	0	0	0.04	0	0	0.07	0	0	0	0	0	0	0	0	0	0	0.1	0	0	0	0	0	0	0
7.46	4.44	6.6	9.55	4.73	3.79	7.34	3.94	3.42	8.78	8.49	4.33	2.73	5.67	4.97	5.27	2.11	2.44	3.08	4.87	5.47	4.71	2.88	2.9	9.9	0	4.68	4.35
4.9	5.47	0	0	0	3.96	4.27	5.67	0	0.03	0	2.92	2.83	6.14	0	0.11	3.02	3.08	2.15	0	4.27	0	3.6	2.68	0.93	0	0	0
50.82	54.72	42.67	36.73	44.1	39.75	43.46	58.79	42.2	44.96	47.18	33.13	24.45	50.86	31.94	29.01	29.94	27.57	23.42	41.04	23.54	34.01	40.96	25.05	61.89	29.62	35.6	58.22
6.22	2.07	7.54	0	6.39	0	15.92	1.91	30.72	1.96	3.13	0	0	0	0	0	0	0	0	2.92	0	0	0	0	0	0	0	0
1.08	0.74	1.71	0.93	1.46	1.37	1.21	1.29	2.48	2.55	2.04	1	1.11	0.86	1.99	0.95	0.84	0.97	0.79	1.55	1.22	2	1.14	0.82	0.26	0	0.15	0.56
0	2.81	5.36	5.11	3.58	6.13	3.25	4.69	2.04	2.22	2.75	5.33	8.28	7.29	15.46	10.52	23.09	8.48	21.66	25.07	23.35	8.14	17.18	14.86	14.71	223.89	21.34	21.63
1.12	0	0.31	0.15	1.43	0.79	0.25	0.62	0.35	1.24	1.01	0.6	0	0	0	0	0.23	0	0	0.4	0	0.15	0.54	0	0	0	0.24	0
7.99	7.31	2.51	2.36	3.19	4.96	8.28	8.66	8.14	1.95	3.1	9.38	6.41	9.46	4.78	5.85	4	6.82	9.71	6.56	5.94	5.01	7.35	4.35	2.91	0	6.7	5.2
63.94	67.87	33.24	31.63	30.17	55.88	52.57	56.22	40.55	35.4	33.06	52.07	57.63	46.47	30.55	39.59	49.26	52.47	40.35	44.35	40.15	37.67	58.14	42.07	59.21	0	42.45	65.18
37.64	67.66	38.8	59.81	50.1	78.51	45.02	82.47	66.13	53.17	55.55	55.64	23.75	34.36	85.86	49.27	36.05	41.15	28.75	38.96	46.51	98.29	21.62	41.54	6.27	0	31.94	28.13
3.52	1.41	3.16	1.91	2.55	3.02	3.76	1.71	2.61	3.19	3.05	3.16	2.07	2.06	2.02	1.76	1.96	1.1	0.89	2.16	0.57	2.15	2.39	1.26	2.87	0	1.99	2.52
1.33	1.24	3.39	1.28	3	0.19	0.37	1.72	0.66	2.21	2.15	0.95	0.59	0.92	1.94	3.08	0.38	0.33	1.04	2.86	0.42	3.38	1.62	0.94	0	0	1.45	2.25
19.5	15	21.4	18.39	17.28	19.49	24.69	19.43	16.93	21.38	21.95	16.64	10.25	14.42	12.1	17.09	14.86	12.56	13.33	17.98	15.45	17.5	15.97	13.88	23.68	7.66	17.6	20.88
43.66	37.17	35.37	53.14	36.53	46.02	48.29	30.05	40.73	23.21	37.46	37.97	48.89	44.69	76.95	55.58	88.03	61.87	61.23	66.89	59.97	74.27	53.37	79.62	38.79	163.09	60.04	66.34
45.43	47.99	43.61	131.03	47.6	55.55	59.25	38.42	60.02	51.53	53.92	39.66	82.51	33.91	47.2	47.74	48.24	44.45	35.75	49.12	46.64	43.34	32.89	29.88	19.43	37.05	47.55	103.46
0	0	0	0	0	0	0	0	0	0	0	0	0	0	0	0	0	0	0	0	0	0	0	0	0	0	0	0
0.55	0.68	0	0.7	0	0	0.19	0.55	0.42	0	0.67	0	0	0.19	0	0	0	0	0	0	0.22	0	0	0	0	0	0	0
1.39	1.74	33.38	41.38	31.72	2.04	1.72	0.8	21.02	53.82	41.34	0.76	0.76	3.42	14.39	9.04	0.93	0.84	0.28	6.7	8.94	7.69	1.44	0.51	0.84	0	17.17	11.13
0	0	0	0	0	0	0	0	0	0	0	0	0	0	0	0	0	0	0	0	0	0	0	0	0	0	0	0
3.08	2.37	2.68	1.58	2.66	1.79	3.37	1.73	0.67	2.07	2.38	5.74	6.64	6.53	7.15	3.58	7.07	8.02	5.74	5.27	6.6	5.35	3.69	4.72	5.43	0	5.82	3.44
11.38	15.27	13.17	9.82	10.95	9.96	10.1	10.79	12.81	11.25	10.07	8.78	7.8	8.43	6.27	8.08	7.65	6.28	6.11	11.52	7.59	11.59	10.53	4.29	11.08	13.06	9.36	13.51
0	0	0	0	0	0	0	0	0	0	0	0	0	0	0	0	0	0	0	0	0	0	0	0	0	0	0	0
19.27	21.68	30.01	32.29	29.15	26.2	33.11	20.69	25.95	27.61	28.56	28.83	16.15	14.66	12.88	14.09	6.95	5.99	10.3	16.72	9.13	14.3	8.51	9.15	14.87	0	11.08	15.94
0	0.47	0	0	0	0	0	0	0	0	0	0	0	0	0	0	0.64	0	0	0	0	0	0	0	0	0	0	0
1.86	0	0.7	1.04	1.11	0.62	0.69	0.32	1.68	0.92	1.45	0.71	1.23	1.87	2.23	0.53	0.5	0.92	2.91	1.55	0.97	0.32	2.5	1.21	0	0	1.66	2.1
0.15	0	0.36	0	0	0.16	0.4	0	0.2	0.12	0	0.23	0	0	0	0	0.24	0	0.15	0	0	0.79	0.14	0.32	0	0	0.63	0
65.51	53.56	53.12	45.06	53.82	59.83	52.09	38.22	51.53	49.15	50.61	52.33	43.35	51.94	26.7	40.94	28.85	26.31	30.99	40.45	28.71	37.22	30.87	20.49	17.15	27.94	21.71	40.45
0	0	0	0	0	0	0	0	0	0	0	0	0	0	0	0	0	0	0	0	0	0	0	0	0	0	0	0
212.09	155.27	205.2	202.49	197.42	209.83	241.51	139.35	194.29	226.96	228.95	172.95	185.63	161.22	170.53	188.8	170.73	194.12	183.71	174.24	190.28	174.5	171.08	179.4	152.2	62.17	177.09	176.97
21.1	14.16	13.46	14.28	15.61	14.68	11.8	11.09	13.6	13.02	10.81	8.06	15.95	12.44	7.21	11.46	12.76	10.88	14.83	8.97	10.07	12.94	14.31	22.34	9.62	0	8.99	13.74
0	0	0	0	0	0	0	0	0	0	0	0	0	0	0	0	0	0	0	0	0	0	0	0	0	0	0	0
2.33	2.64	2.33	0.43	0.68	1.03	1.73	3.87	1.05	1.33	1.88	2.52	0.8	1.21	0	0.1	0	2.63	0.98	1.54	1.37	1.21	1.29	0	0.38	0	2.35	3.05
0.17	0	0.13	0.12	0	0.19	0	0	0	0	0.1	0	0	0.11	0	0	0	0	0	0	0	0	0.13	0	0	0	0	0
51.54	63.22	42.63	38.02	44.67	50.94	53.53	56.23	46.48	41.5	39.56	49.47	57.66	50.03	45.57	50.18	59.04	56.89	69.53	52.35	49.05	46.08	63.32	87.06	73.63	42.35	39.92	67.17
1.73	0.74	3.47	0.66	2.63	3.29	0.24	0	1.25	2.08	1.54	3.16	0	1.25	0	0	0	0.71	0	3.01	0	0	0	0	3.8	0	0.14	0
1.89	2.12	1.6	2.92	2.34	1.36	1.67	2.68	0	2.81	2.54	3.02	1.34	2.23	3.24	5.92	1.49	1.82	0.51	2.23	3.04	2.04	1.28	0.7	0.79	0	1.88	1.69
1.99	2.01	1.27	1.92	1.01	1.06	4.19	2.15	2.04	2.03	2.6	1.44	1.66	1	1.69	0.33	0.5	0.67	0.75	0	1.07	2.29	0	0.6	0.87	1.71	0	1
0	0	0.75	0.27	0.31	0.45	0.43	0.64	0.13	0.17	0.45	0.12	0.12	0.48	0.23	0	0	0.32	0.26	0	0.28	0	0.42	0	0.56	0	0.29	0.54
3.54	2.83	2.85	3.05	2.48	0.68	2.07	8.89	3.34	0.93	3.55	0.9	1.01	4.9	0	1.54	0.08	0.32	0	2.02	0.52	0	1.66	1.98	0	0	1.72	1.21
19.01	16.75	17.31	14.61	18.36	13.74	18.18	14.69	14.83	16.39	18.33	15.67	9.94	20.63	16.15	19.23	18.5	18.43	17.71	18.43	20.01	15.1	18.18	16.6	10.78	1.72	14.57	16.57
0	0	0.88	4.38	0.48	0.21	0.21	0.13	0.82	0.43	1.76	0	1.74	0.17	0	0.41	0	0.17	0	0.5	0.11	0.46	0	0.52	1.33	0	0.17	0.83
5.61	12.35	4.58	6.92	2.84	7.5	8.12	6.73	11.33	6.05	10.11	1.83	5.42	2.88	0	2.19	2.1	5.32	1.71	3.04	1.44	6.15	5.41	4.6	6.43	0	6.57	6.8
30.2	26.8	26.2	24	23.55	27.62	27.46	28.29	22.9	24.94	23.38	23.36	20.55	35.5	22	26.33	25.84	24.96	25.3	29.64	27.4	22.63	36.29	25.68	23.09	22.21	20.97	29.31
104.91	109.83	119.39	97.28	110.49	105.04	111.9	104.9	105.26	113.35	102.95	103.09	70.22	86.56	62.72	83.5	56.4	71.67	57.46	70.95	67.91	68.09	72.98	43.86	68.17	15.81	65	69.92
22.63	26.11	26.75	22.05	24.18	22.44	23.89	27.2	28.3	29.01	26.63	26	12.77	13.77	14.11	12.37	9.56	8.63	7.23	16.9	6.42	10.27	9.76	3.77	19.33	0	10.88	19.3
4.47	1.7	2.5	1.61	0.53	1.96	2.63	1.37	1.85	2.35	2.4	1.13	2.17	3.61	1.96	2.35	2.51	4.11	2.69	3.66	6.19	1.97	6.3	5.85	2.1	0	4.15	1.77
10.14	6.89	12.32	15.55	9.57	13.67	16.87	6.94	12.06	15.78	14.63	9.87	8.86	7.74	7.04	8.84	7.39	7.61	7.28	8.2	7.64	9.85	8.44	5.63	4.36	5.11	8.2	8.47
0.51	0.76	0.93	0.57	0.72	0.64	1.22	1.77	1.18	1.03	0.81	0.22	0.24	0.91	0.54	0	1.4	0.68	0.54	0.61	0.88	0.19	0.96	0.3	0	0	1.69	0.66
2.62	3.58	1.65	3.19	1.12	4.23	3.17	1.96	1.33	2.72	2.2	3.01	3.93	1.68	2.08	4.94	6.1	5.15	12.68	4.7	5.59	5.02	6.72	17.7	15.73	0	4.53	8.33
13.9	14.33	14.92	12.24	13.34	12.41	12.71	14.26	12.31	12.89	12.14	10.89	8.93	10.81	8.25	11.4	13.59	10.93	10.92	10.52	10.21	8.53	11.39	11.81	10.33	4.52	10.68	10.73
0	0	1.42	0.85	0.98	0.33	0.19	1.59	1.14	1.01	0.78	0	0	0.65	0.56	0.55	0.03	0.39	0	0.31	0.49	0.25	0.3	0.13	0.27	0	0.45	0.63
0	0	0	0	0	0	0	0	0	0	0	0	0	0	0	0	0	0	0	0	0	0	0	0	0	0	0	0
0.99	0	0	0	0	0	0	0.82	0	1.38	0.93	0	0	4.63	0.39	0	3.17	0.35	3.46	1.97	1.47	0	1.18	0	7.83	0	2.7	0
24.89	29.72	26.37	23.41	25.42	22.83	22.57	31.31	29.31	26.61	23.55	25.58	24.17	33.84	29.49	34.33	30.94	28.74	16.63	33.44	37.48	31.29	28.88	24.08	26.42	21.61	31.98	37.81
0	0.39	1.76	3.01	1.69	0	0.19	0	1.3	0.87	0.69	1.24	0.61	0.87	0.97	0.39	0	2.58	0	1.22	2.14	2.13	0	1.91	0	0	3.69	0
3.02	0.89	0.93	1.7	3.21	0.31	1.31	0.71	1.45	1.01	1.84	1	1.09	2.37	3.27	2.45	0.27	1.6	0.55	2.39	3.77	0.89	1.28	3.78	8.87	0	2.91	2.2
1.12	1.38	3.55	1.42	0	1.14	0.72	1.36	0.38	1.55	0.69	0.73	1.76	1.72	1.63	1.44	2.11	3.44	0	1.86	0.34	1.68	2.74	0.38	0	0	1.69	1.22
16.69	16.93	4.87	3.83	3.78	5.97	11.39	11.84	5.37	5.36	4.22	21.03	34.39	22.68	8.77	10.83	18.71	21.43	22.52	10.78	7.05	6.16	14.09	22.88	7.99	0	3.71	3.99
0.85	0	1.02	2.1	1.21	0.94	0.91	0.78	1.06	1.33	2.06	0.59	0.96	0.96	1.68	0.43	1.51	0.39	0.91	1.29	0.88	2	0.75	1.19	0	0	1.76	2.07
0	0	0	0	0	0	0	0	0.34	0	0	0	0	0	0	0	0	0	0	0	0	0	0	0	0	14.39	0	0
6.99	4.21	4.95	7.39	5.92	5.49	6.83	5.77	5.54	4.84	5.96	4.71	3.91	5.71	6.67	4.41	5.85	3.85	3.14	7.46	3.66	5.45	3.81	2.98	4.14	8.1	4.97	4.24
0.99	1.32	4.35	0	6.18	0	0.7	0	1.29	1.7	2.16	7.4	2.52	1.4	1.04	0.9	1.12	4.2	0	1.19	0	1.71	0	4.31	102.09	0	1.3	5.42
20.37	16.18	16.58	10.3	13.84	11.74	15.65	23.65	16.31	15.72	17.18	9.13	2.98	6.26	2.39	4.68	0.91	2.28	0.67	4.89	2.17	5.52	2.69	0.51	2.03	0	3.5	8.86
81.11	68.02	83.25	72.39	70.29	79.77	95.91	55.51	88.64	95.87	95.71	94.23	73.37	42.57	49.6	56.74	41.48	55.21	59.74	62.55	44.77	51.22	48.75	52.09	67.27	25.54	49.23	62.39
8.22	10.26	19.33	17.65	15.2	16.47	20.56	12.53	15.52	19.6	18.32	20.14	8.73	12.01	14.06	13.59	12.73	10.15	13.71	12.63	11.92	15.25	11.31	11.96	34.36	0	16.45	16.66
12.05	9.66	4.31	1.92	2.14	4.2	3.05	3.52	3.31	7.08	3.19	10.93	6.38	15.63	15.58	14.92	8.88	7.85	4.42	6.1	9.62	7.92	3.39	0.66	3.18	0	4.79	9.52
7.14	3.11	5.73	5.74	3.78	5.5	8.8	4.33	4.07	4.9	5.11	4.67	3.04	5.17	3.45	4.48	4.31	3.3	4.37	4.27	3.86	3.78	3.42	3.68	1.57	0	3.35	4.96
0	0	0	0	0	0	0	0	0	0	0.23	0	0.37	0	0	0.42	0	0	0	0	0	0	0	0	0	0	0	0
3.85	3.16	10.01	7.82	7.18	3.87	4.15	3.09	7.21	6.22	6.85	3.23	2.14	7.58	9.03	6.82	4.25	3.49	3.65	8	6.57	6.62	4.14	2.42	7.66	0	5.54	10.19
3.27	2.62	2.67	2.13	1.67	2.63	2.32	3.73	3.28	2.2	2.25	1.67	1.88	3.63	2.27	1.8	2.62	1.88	2.3	2.6	2.56	2.41	2.37	2.66	1.04	0	1.38	2.22
0	0.06	0	0	0	0	0	0	0	0	0	0	0	0	0	0	0	0	0	0	0	0	0	0.06	0	0	0	0
1.29	0.89	1.42	0.24	0.41	1.23	0.6	0	1.6	1.09	0.67	0	0.45	0.63	0.45	0.34	0.15	0.4	0.7	0.42	0	1.13	0.22	0.12	0	0	0.95	1.53
14.09	18.4	14.76	13.83	15.58	13.96	17.09	18.76	15.19	15.26	13.78	12.27	7.29	11.2	9.2	12.51	7.84	11.1	7.38	10.54	11.09	6.92	12.09	4.43	9.85	0	10.83	13.69
1.71	0.92	1.31	1.93	1.84	0.7	1.4	0.96	1.01	1.64	1.83	2.79	3.38	1.58	2.37	0	2.93	1.49	0.82	2.39	2.27	0.48	2.13	0	3.14	0	0.38	1.51
4.33	4.17	4.39	3.35	3.13	3.95	2.24	5.88	3.71	2.74	2.89	6.97	4.1	8.22	9.4	10.39	4.96	7.6	4.86	8.79	9.31	6.14	4.34	7.79	16.7	0	7.77	7.73
16.78	8.19	12.63	11.85	11.1	16.75	15.51	7.69	10.69	10.56	12.54	13	11.67	17.86	10.67	15.13	15.52	16.04	18.15	14.44	15.61	12.79	14.12	17.87	5.83	0	7.82	12.42
0.56	0.42	1.33	0.24	0.58	0.94	0.74	0.15	0.9	0.4	0.46	0.9	2.25	1.34	0.56	0.73	0.96	1.19	1.99	0.7	1.3	1.02	0.65	1.87	0.4	0	0.46	0.77
8.76	7.95	8.09	6.72	6.98	12.92	8.3	6.08	4.84	3.43	5.94	6.52	5.56	7.14	3.38	6.7	2.63	3.25	4.01	7.81	4.25	5.85	3.24	1.54	3.3	13.82	2.85	8.2
0.25	0.11	0	0	0	0	0	0	0	0	0.07	0.13	0	0.13	0	0	0	0	0	0	0	0	0	0	0	0	0	0
1.25	1.18	1.67	1.29	0.66	0.46	0.84	0	0.54	0.54	0.28	0	0	0.41	0	0.44	0.55	0	0	0	0	0.77	0	0	0	0	0.25	0.46
0	0	0	0	0.16	0	0	0	0	0	0	0	0	0	0	0	0	0	0	0	0	0	0	0	0	0	0	0
10.95	8.54	10.61	9.04	12.67	7.72	7	11.04	10.09	8.85	9.59	8.12	5.9	9.71	5.55	7.04	5.91	8.67	4.54	8.66	4.71	10.96	10.1	3.72	10.05	0	13	11.65
3.46	2.61	0	0	0.44	0	0.7	2.19	0	0.29	0	1.37	1.38	0	0	0	0.34	0.13	0.56	0.58	0	0	1.27	1.34	0.87	0	0	1.59
0	0	0	0	0	0	0	0	0	0	0	0	0	0	0	0	0	0	0	0	0	0	0	0	0	0	0	0
3.51	4.1	0.57	0.32	1.16	2.38	2.19	6.43	1.14	0.74	0.65	2.74	2.1	2.74	2.74	1.51	2.29	1.91	2.82	1	2.03	1.54	4.02	3.45	0.87	0	1.18	3.45
0	0.14	0.05	0.16	0.21	0.39	0.31	0.25	0	0	0	0	0.2	0	0.3	0	0	0	0	0	0	0	0	0	0	0	0	0.2
38.03	30.93	0	7.32	0.54	25.32	32.19	37.17	3.19	3.09	2.16	25.44	21.7	8.9	4.88	14.83	22.04	22.28	21.93	5.43	16.51	3.91	26.64	22.83	29.56	0	4.62	0
80.22	76.81	85.51	71.11	79.77	66.57	70.2	88.73	80.07	68.12	71.19	87.51	62.98	80.05	76.19	81.61	65.52	67.94	68.9	88.18	69.92	70.02	76.13	56.53	88.97	60.64	63.66	84.46
1.49	1.39	2.03	2.68	2.82	3.01	4.65	2.06	3.27	3.74	3.55	5.51	2.81	3.08	1.77	3.55	2.39	2.95	2.31	4.11	2.37	4.17	2.6	0.99	2.43	0	2.09	0.68
0	0	0.12	0	0	0	0.16	0	0	0	0.13	0	0	0	0	0.18	0	0	0	0.22	0	0.19	0	0	0.09	0	0	0.17
21.21	11.19	20.12	21.91	17.13	17.11	25.55	13.73	18.47	23.74	21.19	16.94	18.97	18.09	17.47	22.71	17.74	21.63	26.25	18.62	23.59	14.61	16.95	27.39	22.84	0.84	18.39	15.9
1.38	0.64	0.52	0.87	0	1.95	0.7	0.52	0.71	0.35	0	0	1.02	1.78	0.23	0.77	0.58	2.33	0.71	0.52	1.11	0	0	0.99	2.74	0.82	0	0
3.21	1.31	1.35	1.55	1	2.93	2.32	1.52	1.14	3.27	1.43	1.39	3.05	1.76	1.02	1.23	1.06	1.6	2.74	1.89	2	0.89	3.87	2.34	2.2	1.01	1.86	2.09
11.83	3.64	0.87	12.02	5.25	9.29	7.97	2.07	10.29	14.41	7.17	7.78	13.21	8.19	8.04	16.56	15.96	16.64	6.16	7.42	13.94	10.91	2.15	11.97	14.98	0	8.18	5.45
37.82	41.62	37.29	33.32	38.06	32.47	36.29	43.97	37.76	35.41	36.37	25.85	16.26	30.11	25.81	27.51	31.81	31.97	23.6	30.91	29.65	31.97	33.97	29.89	29.36	9.62	34.24	33.24
255.55	355.37	116.54	149.14	128.57	141.39	193.22	329.16	192	233.11	173.66	300.24	557.85	207.97	273.85	308.78	654.34	741	731.26	625.82	471.48	473.37	816.8	726.02	402.77	34.84	532.87	855.64
0	0	0	0	0	0	0	0	0	0	0	0	0	0	0	0	0	0	0.05	0	0	0	0	0	0	119.86	0	0
0	0	0.33	0	0	0	0	0	0	0	0	0	0	0	0	0	0	0.04	0	0	0	0	0	0	0	0	0	0
18.73	9.1	19.94	16.91	12.15	20.33	23.88	10.24	12.1	24.89	22.24	15.96	11.66	11.22	10.63	12.48	9.47	9.05	12.76	14.7	8.94	13.95	9.18	8.85	10.46	27.23	10.78	20.89
0	0	0	0	0	0	0	0	0	0	0	0	0	0	0	0	0	0	0	0	0	0	0	0	0	0	0	0
0	0	0	0	0	0	0	0	0	0	0	0	0	0	0	0	0	0	0	0	0	0	0	0	0	2.66	0	0
54.14	50.87	39.51	30.61	48.63	56.92	62.22	52.51	39.45	45.47	43.36	44.19	23.01	21.38	12.12	17.59	22.5	21.61	13.72	18.44	17.66	16.9	29.04	11.65	20.27	7.76	16.26	21.5
5.04	2.75	7.35	5.81	5.52	9.69	7.43	3.89	5.93	2.08	6.34	6.73	7.36	4.57	4.27	6.52	0	5.79	5.74	0.1	4.36	6.02	4.4	4.49	7.4	0	4.02	6.13
0	0.93	0.46	0.4	1.35	0.21	0.23	0.66	1.29	0.49	0.78	0.68	0.3	0.09	0	0.26	0.07	0.07	0	0.22	0.4	0	0.58	0.33	0.05	0	0.61	0.42
0	0	0	0	0	0	0	0	0	0	0	0	0	0	0	0	0	0	0	0	0	0	0	0	0	0	0	0
8.71	5.23	6.41	10.46	5.6	9.89	10.33	4.41	9.31	7.77	5.9	5.24	6.22	4.43	4.3	8.86	7.28	6.69	7.76	7.48	8.07	6.43	6.22	7.97	6.61	0	6.18	8.27
2.8	2.73	3.96	2.35	2.67	2.8	2.41	2.57	3.26	3.59	3.37	2.67	1.46	1.95	1.39	1.05	0.61	0.76	0.75	1.66	0.44	0.89	1.27	0.37	1.28	0	0.86	2.79
2.77	2.17	3.6	3.94	3.16	2.87	3.35	2.43	4.49	4.78	4.29	3.54	1.28	3.52	3.08	2.67	0.74	1.41	1.69	2.95	1.85	1.92	1.42	0.7	2.85	0	1.87	2.71
3.6	3.02	4.23	5.17	4.31	2.7	3.29	2.67	5.8	6.04	4.72	2.87	3.48	2.68	3.78	5.1	1.61	1.13	1.63	3.98	2.48	5.87	1.29	3.23	1.5	0	4.08	5.6
11	8.85	13.47	17.25	12.31	12.03	13.13	9	12.4	13.13	14.6	10.67	8.45	5.69	18.95	13.53	14.6	10.92	9.65	12.28	9.2	12.55	8.09	12.54	5.02	59.53	17.42	5.03
15.9	14.72	21.85	21.26	17.46	20.52	22.22	12.35	17.85	19.89	19.87	16.51	16.48	19.32	17.58	20.68	17.4	19.38	17.25	19.43	15.67	17.48	20.4	13.38	21.8	0	17.89	22.24
0.19	0.08	8.3	4.71	8.3	0.33	0.07	0.09	8.76	7.04	7.21	0	0	6.87	4.89	3.94	0	0	0.07	6.57	3.99	6.77	0.1	0.39	0	3.19	4.12	9.84
0	0	0	0	0.38	0	0	0	0	0.16	0	0	0	0	0.22	0	0	0	0	0	0	0	0	0	0	0	0	0
0	0	0	0	0	0	0	0	0	0	0	0	0	0	0	0	0.05	0	0	0	0	0	0	0	0	0	0	0
33.62	40.12	40.09	30.95	37.15	35.65	34.54	45.84	35.57	37.18	38.76	43.88	29.64	34.94	34.8	34.56	30.74	26.62	24.52	36.49	32.93	34.59	32.31	20.06	24.61	9.46	29.99	46.39
1.64	0	0.92	1.79	0.97	3.44	0.91	1.04	2.23	0.49	0.47	0	1.23	3.33	2.35	3.91	0	4.32	1.68	1.32	2.08	1.41	2.11	10.13	0	0	1.27	5.09
1.9	1.22	2.75	3.48	5.95	3.84	2.31	3.39	4.92	2.56	3.35	1.96	0.32	0.9	0.21	0.59	0.47	0.22	0.2	0	0.31	1.8	0.3	0.45	1.02	0	2.2	2.17
14.54	13.22	8.6	7.61	8.39	20.16	20.35	11.82	9.5	12.86	10.33	14.74	20.1	7.22	9.16	10.21	11.17	18.15	15.01	6.73	9.86	8.29	17.76	16.05	18.87	9.65	7.9	9.46
1.72	1.35	2.08	1.2	2.13	1.21	1.36	1.88	1.02	1.58	2.57	2.16	1.08	3.07	1.33	1.64	0.74	2.2	1.82	1.81	3.3	0.91	1.4	1.85	1.55	1.05	0.51	1.32
3.94	9.05	5.1	87.14	0.7	10.51	8.76	1.25	1.78	5.73	44.13	5.27	135.22	2.44	7.28	7.41	58.48	99.64	39.67	5.35	17.76	245.43	5.62	192.92	88.96	0	40.96	3.41
157.53	157.82	215	115.82	288.26	109.11	86.66	252.39	258.87	284.4	140.52	126.23	88.45	175.06	75.51	92.84	51.17	34.25	44.44	134.24	52.4	112.03	88.41	27.98	22.77	0	101.8	145.38
17.98	22.32	17.41	14.66	17.43	15.31	15.83	24.25	16.33	15.98	15.37	18.18	12.75	12.01	11.53	10.72	10.43	8.59	7.28	13.15	8.21	15.69	9.85	7.48	12.09	0	11.73	17.9
0.35	0.28	0.55	0.45	0.41	1.42	1.32	0	0.72	1.24	0.67	0.28	0	1.2	0.42	0.88	0.42	1.47	0.53	0.54	0.41	1.52	0.81	0.34	0	0	0.74	1.06
10.42	5.57	14.8	10.77	12.04	10.65	12.38	9.69	12.07	16.54	16.12	8.29	5.32	10.63	7.49	6.67	1.99	2.4	2.6	10.19	5.33	9.94	3.84	1.44	1.88	5.2	6.3	10.08
6.2	9.43	5.72	5.65	6.88	6.76	8.16	6.31	5.26	5.13	5.94	7.58	4.1	7.99	5.11	6.39	4.43	4.81	4.38	6.08	5.32	3.48	5.35	3.27	5.22	0	3.08	8.45
27.37	28.19	20.71	19.09	23.97	22.35	24.14	27.24	21.56	21.72	21.38	18.61	20.72	27.81	24.84	27.61	27.69	27.94	28.11	30.33	27.5	19.08	31.17	25.8	19.5	16.53	20.36	26.46
14.21	17.42	16.66	15.18	16.43	15.3	15.74	15.21	15.38	18.33	15.87	11.18	10.76	11.25	9.61	11.81	10.59	7.45	9.09	13.51	10.14	12.01	12.98	6.68	13.63	4.96	13.05	15.27
1.94	3.57	0	2.88	0.57	0.83	6.8	0.29	3.44	2.92	1.5	0.1	2.12	0.47	0.85	1.51	3.79	0	1.92	2.66	2.71	0	7.31	4.79	3.26	0	1.95	1.54
9.24	6.7	9.12	5.38	6.75	7.74	8.01	5.09	6.07	9.37	8.64	9.09	2.88	4.4	3.18	3.82	3.4	2.39	1.04	5.88	2.13	3.75	3.15	0.4	1.03	0	3.88	6.2
22.39	6.24	22.26	22.43	12	27.23	36.11	11.14	15.28	22.55	25.92	17.48	19.52	17.07	16.51	20.48	16.2	17.29	19.97	17.71	20.77	19.65	15.82	17.92	8.68	2.88	16.28	18.99
2.38	3.2	3.28	3.62	1.23	2.35	6.23	0.83	1.65	2.71	4.17	4.55	3.64	1.91	0.99	1.79	1.17	0.36	3.29	2.13	3.24	2.97	1.36	1.22	0	0	1.08	3.45
0	0	0	0	0	0	0	0	0	0	0	0	0	0	0	0	0.58	0	0	0	0	0	0	0	0	0	0	0
246.37	460.96	201.73	419.21	245.93	448.73	296.81	605.69	285.11	141.23	238.08	243.06	21.83	197.58	744.66	226.58	438.5	321.26	130.82	158.77	272.18	737.99	148.19	326.35	146.68	218.77	347.86	114.56
56.53	33.64	53.86	58.09	43.65	56.79	49.12	34.48	53.65	48.37	47.98	64.57	59.01	57.1	52.34	67.41	52.52	56.89	55.57	69.64	59.18	59.78	73.62	52.72	49.91	40.98	57.16	74.57
0	0	0	0	0	0	0	0	0	0	0	0	0	0	0	0	0	0	0	0	0	0	0	0	0	0	0	0
13.63	6.04	16.54	8.34	18.39	10.59	11.96	7.61	13.73	13.04	18.25	12.89	5.94	3.98	7.35	6.6	2.68	2.36	1	12.83	1.09	4.82	3.44	1.44	4.01	0	11.16	7.74
84.69	105.77	222.89	184.96	170.84	68.12	85.35	133.68	170.81	164.77	209.48	54.13	30.81	93.9	67.23	72.16	26.94	27.09	22.37	70.45	58.04	70.77	27.97	17.62	24.94	16.41	63.38	76.81
0.85	1.46	1.3	0.2	5.68	0.85	2.99	1.71	5.66	4.1	4.93	4.4	2.3	1.13	1.12	1.09	0.87	0.38	0	1.9	0.74	0.94	1.54	0.15	2.45	0	0.36	2.78
5.07	0	1.49	0	0.5	1.11	3.99	3.88	1.68	0	5.63	0	1.23	2.18	0	11.5	5.89	6.53	20.38	2.14	9.21	0	1.28	10.4	0	0	0	0
0.14	0	0.06	0.39	0.15	0.05	0.15	0.46	0.42	0.36	0.17	0.21	0.13	0.06	0.17	0.11	0	0	0.05	0.56	0.26	0.3	0.11	0	0.22	0	0.16	0.19
9.97	13.19	7.71	6.09	8.62	9.6	11.45	12.03	10.02	9.46	6.2	13.34	4.9	3.92	3.13	2.17	3.79	3.75	2.34	4.3	1.02	4.25	6.94	2.27	7.33	0.81	5.22	6.39
6.53	7.36	6.76	7.52	10.09	6.41	9.35	7.98	9.02	8.88	9.52	5.9	4.21	5.91	4.17	6.28	5.54	5.43	5.92	6.08	6.69	6.14	6.11	4.21	5.91	0	3.34	8.49
15.18	12.04	13.92	10.63	11.9	11.3	16.08	19.39	14.01	11.67	12.75	10.13	10.04	14.43	12.53	14.55	12.62	12.21	16.12	12.99	15.43	15.24	17.17	16.84	8.93	0	12.54	15.45
41.55	36.18	13.49	91.2	22.28	50.72	56.5	10.31	48.5	18.54	18.18	30.43	225.36	15.48	18.18	23.38	19.6	11.38	25.61	15.18	20.39	8.37	10.88	14.26	3.98	0	8.55	39.07
0.2	0.36	0.18	0.11	0.14	0.21	0.18	0.23	0	0.08	0.08	0.07	0	0.11	0.16	0	0	0	0	0.05	0.1	0.12	0	0.13	0.37	0	0.1	0.19
0	0	0	0	0	0	0	0	0	0	0	0	0	0	0.14	1.08	0	0	0	0	0	0	0	0	0	0	0	0
0.8	0.65	0.5	0.16	0.46	0	0.58	2.6	0.29	0.48	0.88	1.93	0.2	0.48	1.37	0	0.54	0.38	0	0	0	0	0	0	0	0	0	0
0	0	0	0	0	0	0	0	0	0	0	0	0	0	0	0	0	0	0	0	0	0	0	0	0	0	0	0
0	0.22	0.11	0.1	0	0.14	0.04	0.25	0.18	0.14	0.07	0	0.1	0.05	0.05	0	0	0.12	0.04	0.31	0.05	0	0.1	0	1.68	0	0	0.39
100.35	131.54	85.86	90.31	91.43	106.77	86.35	113.4	97.03	81.17	85.59	98.54	101.5	81.85	100.43	100.57	101.22	116.71	88.77	77.98	99.35	78.24	89.33	72.15	33.41	15.63	92.59	64.32
1.05	5.89	0	3.56	0.13	3.62	0	4.9	4.25	0	0	0	0.92	0.3	0	3.26	8.64	7.96	7.66	0	6.17	7.93	3.18	13.1	1.48	0	4.89	0
12.08	10.02	16.19	9.85	12.87	11.73	16.41	8.01	13.2	15.41	18.21	15.4	5.86	8.98	8.97	8.92	5.04	4.5	2.27	10.42	1.38	8.35	5.5	4.97	6.18	0	8.01	12.45
0.76	0.64	0.45	0.23	0.4	1.23	1.6	1.01	0.59	0.79	1.12	0.45	1.04	1.66	1.47	0.33	1.75	0.68	2.38	0.9	0.58	0.37	1.67	2.54	0	0	0.88	0.99
0.72	0.47	0	0.82	1.11	0	0.58	0	0.7	2.44	0.75	0.49	0	0.54	0	0.32	0	0	0	0.49	0.98	0	0	0	0	0	0	0
18.73	13.37	16.07	18.98	11.48	20.25	20.28	11.75	13.83	15.9	19.12	19.99	32.07	24.28	24.93	26.75	29.54	30.17	37.78	24.95	26.37	30.73	24.39	55.96	16.81	16.18	20.79	19.33
0	0	0	0	0	0	0	0	0	0	0	0	0	0	0	0	0	0	0	0	0	0	0	0	0	0	0	0
23.69	22.48	22.79	19.75	26.69	16.06	23.14	23.58	22.81	21.33	21.89	16.2	13.06	22.69	13.87	15.26	12.95	10.12	9.42	17.69	13.62	15.42	15.68	6.72	17.23	13.66	13.09	25.76
0.34	0.59	0.33	0	0	0.53	0	0.32	0	0	1.54	0.73	0.25	2.21	1.24	0	5.9	11.12	5.63	3.26	1.11	0	1.06	9.94	26.62	14.29	2.16	0.99
31.2	43.31	35.49	26.98	31.11	29.43	36.56	33.06	33.53	35.19	31.76	61.98	40.89	91.19	50.09	51.75	26	29.9	33.59	46.05	31.25	40.38	37.36	21.24	37.48	20.96	26.57	39.09
0	0	0	0	0	0	0	0	0	0	0	0	0	0	0	0	0	0	0	0	0	0	0	0	0	0	0	0
21.68	19.25	14.89	14.1	17.41	16.77	17.21	17.5	16.84	17.91	15.11	11.26	10.09	9.32	12.98	12.32	12.96	8.19	6.08	13.63	14.99	17.08	11.43	8.68	8.59	6.59	13.1	13.31
0.44	0.08	0	0.77	0	0.09	0.52	0	0	0	0	0	0.14	0	0	0	0	0	0	0	0	0	0	0	0	0	0	0
38.73	44.5	32.91	23.15	32	30.19	30.73	38.09	38.47	29.53	31.81	36.88	18.13	24.87	21.54	17.46	12.7	14.07	12.75	22.59	14.26	21.79	19.08	6.53	27.95	3.46	17.34	31.14
2.85	2.41	0	6.06	4.04	2.27	0.42	0.75	1.87	2.62	1.51	3.09	0.34	2.64	1.65	1.52	0.78	0.27	0	0	0.24	0	1.2	0	3.63	0	0.52	0.93
0.23	0.11	0.1	0.32	0.16	0.42	0	0.57	0.34	0.3	0.09	0.27	0.23	2.2	0.23	0	0	0.19	0	0.5	1.43	0.2	0.12	0.27	1.33	4.26	0.78	0.12
0	0	0	0	0	0	0	0	0	0	0	0	0	0	0	0	0	0	0	0	0	0	0	0	0	0	0	0
1.07	1	1.84	2.02	3.08	1.94	4.8	1.28	1.5	2.1	1.29	1.57	1.92	1.5	3.43	1.72	7.21	6.39	2.25	3.96	5.36	2.26	3.62	5.96	5.05	0	1.24	1.4
13.91	16.51	10.1	10.46	5.34	14.09	9.42	16.35	2.74	8.76	8.87	7.52	6.48	11.58	7.18	10.21	16.06	15.82	11.27	11.9	4.63	3.29	7.57	4.06	0	0	7.01	16.22
12.06	15.85	14.41	10.47	11.5	6.83	6.47	14.66	10.29	10.6	12.31	10.85	13.82	15.71	10.59	12.69	12.94	10.97	10.4	14.35	12.99	15.15	17.58	10.77	21.82	2.71	16.97	19.22
0	0	0	0	0	0	0	0	0.11	0	0	0	0	0	0	0	0	0.23	0.11	0.27	0.11	0	0.1	0.1	0	0	0.11	0.36
22.79	13.68	22	23.47	22.02	18.58	22.86	18.62	22.94	23.98	24.87	15.1	13.32	19.92	16.22	16.89	17.48	18.9	17.54	18.21	14.97	16.39	21.94	15.51	22.19	13.5	14.79	20.47
0.37	0.33	0.39	0.27	0.2	0.2	0.17	0.39	0	0.45	0.06	0	0.06	0	0	0	0	0.07	0	0	0	0	0	0	0.04	0	0	0.07
3.74	3.73	4.75	2.77	3.2	3.35	3.28	3.04	3.8	3.52	3.78	3.57	1.77	4.9	2.48	3.63	2.51	1.86	2.61	3.54	2.46	2.69	3.37	1.28	1.57	0	1.95	4.69
1.16	0	1.31	0	0.26	0	0.82	0.65	0.31	0.56	0.49	1.55	0.75	0.26	0	0.16	0	1.16	0.67	0.18	0	0	0.63	0.53	0	0	0.17	0
0.61	0	0.23	0	0.27	0	0	0.37	0.26	0.38	0	0	0.26	0.23	0	0	0	0	0	0	0.11	0	0.27	0	0	0	0.07	0
1.23	0	0	0.08	0.2	1	1.45	0.35	0.26	0	0.18	0	0	0	0	0	0.54	0.72	0	0	0.42	0	0.23	0	0	0	0.43	0.08
0	0	0	0.27	0	0	0.18	0	0	0	0	0	0	0	0	0	0	0	0	0	0	0	0	0	0	0	0	0
0	0	0	0	0	0	0	0	0	0	0	0	0	0	0	0	0	0	0	0	0	0	0	0	0	0	0	0
1.43	0.62	1.38	0.91	0.98	0.57	1.43	0.86	0.77	1.19	1.42	1.38	0.6	1.43	1.01	1.24	1.39	0.94	0.94	2.92	0.41	2.37	0.61	1.23	1.85	0	0.78	2.99
0.58	0.47	0.3	0	0.73	0.24	0.3	0	0.28	0.28	0.28	0.5	0.23	0.24	0.23	0.12	0.32	0.11	0.19	0.13	0.13	0.12	0	0	0	0	0.21	0.43
38.52	35.75	40.51	31.6	38.44	38.26	41.5	29.88	40.41	38.91	32.35	43.49	25.85	38.57	27.01	21.69	22.78	9.57	7.46	38.8	14.66	26.9	20.2	3.11	0	3.48	26.87	39.51
0	0	0	0	0	0	0	0	0	0	0	0	0	0	0	0	0	0	0	0	0	0	0	0	0	0	0	0
0	0	0.44	0	0.26	0.21	0.41	0	0	0.16	0.06	0.8	0	0.27	0	0	0	0	0	0	1.04	0.24	0.28	0.33	0	0	0	0.24
4.21	3.8	3.08	2.68	6.23	2.08	3.7	5.4	2.84	3.1	3.77	5.57	0.95	2.41	1.16	0.52	0.47	0.3	0.82	2.8	0.43	1.38	1.18	0	0.81	0	0.94	3.57
17.89	15.24	18.16	16.37	16.31	18.89	17.54	13.48	14.55	14.92	18.42	11.65	11.91	12.6	10.9	14.12	13.84	12.77	12.95	16.39	12.97	16.44	18.69	13.71	20.51	0	13.85	19.02
2.23	1.59	2.88	2.06	1.4	0.62	2.11	0.26	0.82	1.11	1.71	1.1	0.83	0.73	1.09	0.45	1.18	0.88	0.7	0.69	0	1.47	2.32	2.33	0.41	0	0.81	2.01
14.66	14.81	13.52	13.28	14.8	13.41	12.92	13.97	13.99	12.94	12.74	10.6	11.31	11.96	12.89	13.58	14.87	14.19	13.69	13.21	12.63	13	16.16	14.28	20.54	8.91	11.88	12.9
0	0	0	0	0	0	0	0	0	0	0	0	0	0	0	0	0	0	0	0	0	0	0	0	0	0	0	0
0	0	0	0	0	0	0	0	0	0	0	0	0	0	0	0	0	0	0	0	0	0	0	0	0	0	0	0
1.46	0	0	0.84	1.36	1.25	1.66	0	0	0	0	0.71	1.24	0	0.8	0	1.76	1.27	1.35	1.01	0	0.8	1.8	1.22	0	0	0	0
31.41	34.03	32.18	32.2	33.69	37.87	37.28	32.22	33.73	29.63	32.74	27.57	25.12	29.72	23.99	29.86	21.03	25.73	23.32	28.64	24.33	29.69	27.01	20.48	22.14	17.88	26.68	34.33
1.27	0.87	0.81	0.54	0.69	0.51	0.76	1.36	0.81	0.65	0.51	0.83	0.16	0.54	0.56	0.45	0.44	0.85	0.56	0.68	0.34	0.34	0.91	0.32	0	0	0.4	1.01
0	0	0	0	0	0	0	0	0	0	0	0	0	0	0	0	0	0	0	0	0	0	0	0	0	0	0	0
8.81	31.76	6.24	10.55	25.67	0	21.43	24.59	8.83	6.15	11.63	20.89	11.81	18.32	20.52	28.98	21.3	15.91	8.96	26.64	9.72	9	22.97	4.34	0	0.12	0	35.71
0.27	0	0.31	0.12	0	0.11	0.19	0.12	0.13	0.49	0.12	0.07	0.06	0	0	0.26	0.05	0.09	0.2	0.25	0.16	0	0.22	0	0.71	0	0.05	0.19
4.87	1.71	4.56	4.85	2.89	4.05	6	2.33	2.31	4.07	5.31	2.37	2.68	2.73	2.5	3.64	2.31	2.7	4.35	3.25	3.17	3.62	3.59	3.38	2.33	0	2.62	3.38
0.22	0.49	0.18	0.16	0.29	0.1	0.12	0.33	0	0.07	0.32	0.1	0	0.21	0.07	0	0.06	0	0.06	0.45	0.08	0.44	0.14	0	0.49	0	0	0
18.97	12.33	31.2	28.72	21.88	24.62	31.44	15.72	19.72	35.96	31.43	23.87	18.69	11.09	10.4	9.87	7.23	8.44	8.07	10.56	8.85	10.69	8.25	5.82	18.03	0	5.57	10.95
3.16	1.36	0.23	0.33	1.33	0.88	0.41	0.78	0.91	1.03	1.29	0.3	0.92	0	0	1.79	0.28	0.28	0	0.91	0.44	0	0	0	0	0	0.31	0.53
40.69	34.33	40.04	39.06	30.71	41.3	46	26.64	34.42	41.79	37.91	44.03	44.1	33.85	38.19	41.51	35.94	37.71	38.1	43.87	35.4	40.93	37.61	42.42	36.12	14.67	32.82	46.73
17.42	8.41	19.14	19.82	18.17	17.58	24.93	9.28	14.16	25.4	29.29	13	14.69	16.99	15.42	17.07	15.96	16.73	16.61	18.24	16.14	14.84	18.01	14.51	15	5.31	16.51	18.9
19.89	18.99	21.6	12.85	12.68	20.54	17.29	24.84	18	17.15	18.45	20.11	10.1	14.13	11.92	11.19	6.58	6.82	10.02	13.61	10.16	13.14	12.07	4.91	5.96	3.24	12.28	13.83
17.27	10.02	24.36	15.83	19.21	14.29	14.54	16.56	18.27	23.63	23.76	18.86	6.03	12.06	12.63	13.26	5.71	4.84	5.69	18.47	7.64	11.29	4.46	1.81	12.29	0	10.17	24.73
0	0	0	0	0	0	0	0	0	0	0	0	0	0	0	0	0	0	0	0	0	0	0	0	0	0	0	0
0	0	0	0	0	0	0	0	0	0	0	0	0	0.38	0	0	0	0	0	0	0	0	0	0	0	0	0	0
0	4.07	0	0	13.49	0	0	0	0	0	0	0	0	0	0	0	0	0	0	0	0	0	0	0	0	0	0	0
37.78	25.22	34.56	26.24	26.13	26.79	35.37	20.98	29.07	23.86	28.16	25.65	21.87	31.27	22.34	36.79	25.6	30.12	26.54	28.66	33.2	29.02	30.9	28.61	8.59	0	17.2	24.26
0.12	0.11	0	0.28	0.16	0	0	0	0.15	0.3	0.4	0.08	0	0.26	0.25	0.15	0	0	0	0.41	0.19	0.33	0.05	0	0	0	0.1	0.57
46.71	39.62	40.25	42.39	59.6	39.41	37.76	33.41	43.6	35.31	56.51	32.42	8.62	18.39	18.49	13.07	7.74	1.41	4.82	23.77	2.04	14.73	7.55	3.09	3.49	19.94	16.36	25.74
25.03	26.24	26.12	21.56	25.9	23.92	18.96	27.71	28.97	22.33	26.29	27.36	12.35	17.12	13.43	13.02	11.19	11.16	11.04	13.09	7.83	11.75	14.95	6.82	11.47	21.24	13.76	18.11
34.86	40.88	40.45	32.88	37.41	36.67	38.97	40.22	33.71	38.34	39.45	31.44	21.69	25.6	19.84	27.92	24.45	25.88	19.94	28.63	22.81	28.11	28.67	18.25	21.67	16.06	25.01	32.58
33.76	43.36	27.99	27.77	30.92	34.83	30.09	43.77	40.71	35.18	26.1	29.34	28.56	36.12	32.86	34.81	34.17	32.19	33.28	33.94	40.27	29.38	38.43	29.3	31.93	3.3	36.7	42.27
11.41	15.66	13.22	11.04	15.88	9.3	12.28	18.68	13.63	11.27	10.28	11.63	5.3	17.85	11.78	16.09	10.06	11.87	9.71	9.5	13.87	9.65	14.25	4.75	4.29	7.02	10.29	15.75
59.81	85.05	92.12	75.81	106.85	63.78	71.62	109.34	91.09	80.02	79.44	61.36	49.67	65.63	59.26	63.96	48.95	53.19	43.87	52.38	47.74	44.16	52.89	32.84	40.61	4.95	49.6	42.51
1.98	0	1.64	0	2.4	0	0	0.62	0.32	0	0.89	0	0.65	0	0	0	2.37	0.71	0	0.46	0.29	0	1.36	0	4.89	0	0.39	0
4.23	3.28	3.06	2.11	2.56	2.61	5.03	4.1	3.14	2.35	2.2	2.63	2.92	5.99	2.04	4.76	3.14	5.03	6.49	4.27	4.12	3.28	4.27	5.29	2.74	0	1.63	3.65
14.36	10.14	15.99	15.72	16.09	16.75	16.87	10.33	10.5	20.44	17.8	15.01	14.5	13.74	11.11	13.67	13.67	13.01	11.08	16.47	14.2	14.35	10.31	12.49	26.98	11.8	12.93	16.79
13.1	9.43	10.59	12.77	10.81	21.24	17.27	8.29	11.91	16.97	15.64	10.98	7.57	4.32	6.05	8	9.43	8.61	9.25	8.14	7.35	10.23	5.77	9.62	2.94	8.7	9.61	5.79
0	0	0.51	0	0	0.59	0.23	0.05	0	0.27	0	0	0	0	0	0.08	0	0	0	0	0.48	0	0	0.71	1.17	0	0	0
7.96	7.59	8.29	5.07	5.75	6.24	8.25	7.67	11.02	7.49	7.28	5.77	2.22	2.78	5.91	1.82	0.2	0.92	0.17	2.77	1.3	0.09	0	0	0.16	0	3.22	3.77
0	0	0	2.18	0.42	0.65	0.92	0	0	1.07	0.67	0	1.72	1.43	2.25	2.14	2.79	1.87	1.71	0	2.19	0.9	1.32	3.06	1.24	0	0.8	3.62
21.42	17.24	27.94	19.65	15.6	18.71	18.33	16.53	21.66	24.93	21.72	19.33	12.76	14.16	17.61	13.14	12.92	10.64	16.96	26.42	11.05	17.06	16.25	7.31	0	0	16.59	30.36
23.67	19.48	31.72	29.75	26.48	27.1	32.21	22.84	23.29	28.69	31.15	28.72	30.29	26.31	30.15	31.31	26.92	29.54	29.33	29.29	28.08	22.54	28.76	23.84	28.08	4.96	22.89	25.47
39.79	47.5	47.15	38.04	38.25	43.84	43.77	42.87	43.3	42.03	38.24	60.34	53.26	51.37	51.23	53.49	53.12	57.95	47.83	53.93	50.78	41.35	52	45.82	46.05	0	39.48	51.48
51.92	34.02	52.68	44.69	47.38	40.33	52.83	35.33	49.47	45	50.71	39.72	32.33	40.11	33.53	45.72	43.82	46.17	43.33	39.4	46.57	34.7	42.48	37.74	33.33	0	40.29	36.54
0.05	0.4	0.35	0.19	0.24	0.13	0.15	0.14	0.11	0.07	0.27	0	0	0	0	0	0	0	0	0	0.04	0	0	0	0	0	0.04	0
1.17	1.77	1.86	1.22	1.58	2.82	1.51	1.52	1.44	2.56	2.7	1.41	0.78	1.08	1.37	0.28	0.51	0.6	0.34	1.4	0.76	0.58	1.63	0.84	0	0	0.6	1.56
2.05	0.8	1.85	0.99	1.2	0.5	0.76	1.9	0	0.72	1.22	0.27	0	0.64	0	0	0	0.23	0	0.44	0	1.03	0.09	0	0	0	0.94	0
0	0	0	0	0	0	0	0	0	0	0	0	0	0	0	0	0	0	0	0	0	0	0	0	0	0	0	0
53.06	42.65	55.12	52.28	59.63	51.07	55.83	48.58	54.15	59.49	59.78	41.27	27.75	34.34	30.95	31.43	24.85	19.67	22.73	36.18	24.14	34.99	32.85	22.52	27.97	1.59	30.18	45.73
0.46	0.14	0.68	1.03	1.85	0	0.35	0.85	0	0.71	0.58	0	0	0.3	0	0.32	0.6	0	0.23	0	0.41	1.25	0.08	0	0	0	0.91	1.28
9.86	9.28	11.33	8.85	9.53	9.14	12.06	10.87	9.82	10.73	12.49	11.85	5.84	7.07	6.66	7.17	5.13	4.4	3.87	8.66	6.01	7.52	6.67	3.86	11.41	0	5.49	9.13
0	0	0	0	0	0	0	0	0	0	0	0	0	0	0	0	0	0	0	0	0	0	0	0	0	0	0	0
0	0	0	0	0	0	0	0	0	0	0	0	0	0	0	0	0	0	0	0	0	0	0	0	0	0	0	0
0	0	0	0	0	0	0	0	0	0	0	0	0	0	0	0	0	0	0	0	0	0	0	0	0	0	0	0
44.12	32.92	29.02	27.27	26.83	37.49	42.39	36.98	25.36	25.51	29.95	25.77	25.08	30.15	22.81	28.84	39.44	34.12	43.33	27.64	32.24	25.96	44.56	40.12	18.01	18.4	16.62	25.05
0	0	0	0	0	0	0	0.05	0	0	0	0	0	0	0	0	0	0	0	0	0	0	0	0.25	0	0	0	0
1.03	1.09	4.52	3.94	5.79	0.74	0.82	1.72	5.09	5.39	4.46	0.64	0.37	2.47	1.6	3.34	0.96	0.87	0.81	2.88	2.27	4.05	1.45	1.09	0.51	4.17	4.1	3.86
0	0	0	0	0	0	0	0	0	0	0	0	0.05	0.26	0.05	0	0.24	0.04	0.05	0.05	0	0	0.2	0.06	0	0	0.14	0.17
1.49	1.81	1.49	0.79	1.78	0.49	0.51	1.74	1.27	0.86	0.83	1.38	0.8	1.3	1.39	1.33	0.74	0.41	0.82	2.32	0.75	1.05	0.7	0.76	0.86	0	1.03	3.87
10.72	5.44	11.07	11.36	9.65	10.46	11.03	6.77	9.98	11.99	11.87	9.55	11.94	8.72	9.24	10.09	11.58	12.35	18.49	12.14	11.79	10.48	9.67	15.9	18.49	37.36	10.79	17.03
16.97	21.55	4.6	2.95	7.1	14.03	15.31	24.25	8.61	6.09	4.19	15.01	4.08	2.66	0.81	0.68	2.6	2.93	3.14	1.22	1.01	1.08	5.73	1.25	8.54	0	2.01	2.57
0	0.45	0	0	0	0	0	0	0.17	0	0	0.63	0	0	0.69	0	0	0	0	0	0	0	0	0	0	0	0	0
0	0	0	0	0	0	0	0	0	0	0	0	0	0	0.2	0	0	0	0	0	0	0	0	0	0	0	0	0
0	0	0	0	0	0	0	0	0	0	0	0	0	0	0	0	0	0	0	0	0	0	0	0	0	0	0	0
1.11	0	0	2	0	1.98	2.52	0	0	2.04	0	0	0	0.89	0	0.9	0	0	0	0	0	0	0	0	0	0	2.11	0
68.93	86.18	84.55	98.68	68.35	94.77	112.13	58.08	97.85	79.57	99.51	74.21	90.97	71.67	87.32	97.3	78.1	83.21	83.72	64.72	85.36	64.95	63.84	75.93	63.97	10.41	64.77	53.99
0	0	0	0	0	0	0	0	0.08	0	0	0	0	0	0	0	0	0	0	0	0	0	0	0	0	0	0	0
3.96	8.79	1.19	2.35	2.21	2.79	2.48	11.09	3.52	2.48	1.56	8.91	2.8	0.96	4.31	0.88	6.03	6.55	5.67	0.81	1.7	0.99	11.96	4.24	6.53	0	1.09	1.73
0.61	2.22	1.82	1.04	3.11	1.57	1.87	3.18	3.96	3.74	1.76	1.35	1.53	3.82	2.56	4.92	0.75	0.78	1.52	3.76	2.21	2.51	1.4	0.31	0.6	0	2.11	3.89
30.49	39.74	26.87	21.66	35.03	33.63	32.19	35.27	35.49	35.1	33.78	30	22.52	15.75	20.27	15.87	12.66	10.51	11.84	19.51	12.24	16.79	17	11.07	18.41	19.55	14.91	32.02
1.34	3.33	3.28	1.87	2.26	2.49	2.39	1.65	4.13	5.58	5.93	1.54	1.18	1.43	0.81	0.31	0.83	0.82	0	4.08	1.46	2.8	1.48	0.57	0.24	3.83	2.79	5.29
9.13	5.12	6.48	6.99	3.5	13.22	15.03	5.38	4.09	6.55	5.76	7.58	7.42	3.77	1.25	3.28	5.07	5.59	7.97	3.21	5.42	2.7	3.81	7.38	4.1	0	2.45	4.64
6.07	5.18	6.03	4.78	4.8	4.98	5.67	2.59	5.21	6.06	6.12	6.02	1.31	2.55	2.63	1.31	2.08	0.9	2.75	1.62	1.23	2.81	2.43	1.65	0	0	1.56	4.03
0	0	0	0	0	0	0	0	0	0	0	0	0	0	0	0	0	0	0	0	0	0	0	0	0	0	0	0
0	0	0	0	0	0	0	0	0	0	0	0	0	0	0	0	0	0	0	0	0	0	0	0	0	0	0	0
0	0.22	1.17	0.26	0	0	0.94	0.18	0	0.19	0	0	0	0.24	0	0	0	1.02	0	0	0	0.83	0	0	0	0	0.71	0.9
9.88	7.75	9.06	10.29	8.41	9.38	13.31	7.23	11.77	11.11	9.52	8.45	9.39	19.83	7.62	12.3	13.4	12.23	15.61	13.95	11.94	13.08	12.38	12.03	8.7	0	7.38	15.77
9.72	14.5	10.47	13.89	14.3	12.94	13.09	13.52	15.93	10.93	12.8	11.87	11.29	10.52	14.61	15.85	13.36	11.35	13.48	17.58	8.71	11.84	15.45	9.27	19.83	0	14.98	17.7
4.12	6.2	4.34	2.75	3.28	4.47	4.55	6.03	2.24	5.63	3.82	5.61	3.33	6.26	6.22	6.3	6.17	6.28	6.73	5.14	5.73	5.95	2.34	4.29	1.07	0	4.52	7.23
2.42	2.05	4.29	3.1	4.93	1.9	2.49	2.33	4.29	3.47	3.11	7.64	2.15	1.68	0.99	1.81	0.74	0.59	0.42	1.22	1.51	0.87	0.7	0.08	0.94	0.94	0.25	0.16
0	0.01	0	0	0	0	2.54	0	0	0	0	0	0	0	0	0	0	0	0	0	0	0	0	0	0	0	0	0
0.07	0	0	0	0	0	0	0	0	0	0	0.2	0.06	0	0	0	0	0	0.1	0	0	0	0	0	0	0	0	0
0	0	0	0	0	0	0	0	0	0	0	0	0	0	0	0	0	0	0	0	0	0	0	0	0	0	0	0
278.7	394.36	1216.56	1120.54	1090.2	174.16	187.01	400.1	1282.36	1039.7	1116.35	287.2	138.27	1155.05	1602.58	1580.88	152.02	154.47	107.72	1502	1368.62	1378.89	170.43	80.22	324.2	107.97	1690.58	1589.64
0	0	0.2	0	0.3	0	0.07	0.18	0.11	0.14	0.24	0	0	0	0	0.13	0.17	0	0.12	0.32	0	0.36	0.08	0	0	0	0	0
21.64	23.55	0	0.27	2.97	19.26	23.16	28.21	0	0	0	21.57	10.55	12.8	2.4	0	16.62	17.7	18.58	1.55	9.68	1.47	19.31	16.09	22.33	0	1.84	0.9
20.43	24.65	18.09	12.56	15.28	14.15	15.23	24.41	19.2	16.21	15.93	16.97	7.88	16.37	11.83	14.82	10.81	9.77	7.78	21.15	9.53	15.22	12.82	7.18	16.98	20.05	13.22	26.86
24.49	32.08	28.03	21.97	28.89	26.39	24.69	30.12	27.21	28.49	31.2	18.46	15.66	15.04	11.74	16.57	9.78	8.58	11.63	15.39	8.6	15.1	12.15	9.97	27.57	0	15.54	22.74
0	0	0	0.14	0	0.06	0.05	0	0	0	0	0	0.07	0	0	0	0	0	0	0	0	0.07	0.13	0	0	0	0	0
14.43	15.07	27.91	21.1	22.84	10.09	11.2	16.87	23	25.88	27.41	6.25	5.86	15.05	9.79	14.53	5.21	7.3	4.11	16.82	10.07	20	9.32	4.6	11.01	0	16.45	31.3
45.34	44	36.4	28.7	36.73	38.31	39.92	42.99	31.41	35.64	27.85	42.82	31.75	24.05	23.68	22.3	28	30.27	27.19	27.26	19.55	25.45	37.31	20.46	35.69	10.43	24.43	37.01
0.12	0	0.06	0	0.07	0.05	0.13	0	0	0	0.15	0	0	0	0	0.05	0	0	0	0.05	0	0	0	0	0	2.14	0	0
0	0	0	0	0	0.57	0	0	0	0	0	0	0	0	0	0	0	7.95	0	0	9.21	0.33	2.93	20.52	0	13.34	0	1
0	0	0	0	0	0	0	0	0	0	0	0	0	0	0	0	0	0	0	0	0	0	0	0	0	0	0	0
0	0	0	0	0.7	0	0	0	0	0	0	0	0	1.92	1.91	5.41	1.51	1.34	4.68	0	0	0	3.68	2.14	16.97	0	5.65	0
21.27	17.18	23.16	20.9	14.54	23.26	26.26	18.04	16.65	22.08	17.16	24.32	12.64	21.77	16.9	17.77	14.27	10.48	10.67	21.17	17.96	23.65	18.82	10.5	27.89	19.88	16.01	22.42
0.57	1.56	0.72	0.51	1.48	1.43	1.33	3.18	2.04	0.58	0.91	2.02	0	0.18	0.34	0	0.25	0	0.74	0.23	0	0.19	0.62	0.75	2.13	0	0.21	0.16
14.2	10.25	16.67	14.37	13.77	13.98	16.9	11.98	13.29	17.23	15.85	12.96	9.9	12.67	10.24	9.93	10.74	9.49	9.8	12.93	9.14	10.19	11.38	7.81	23.42	4.03	10.22	12.69
0	0	0	0	0	0	0	0	0	0	0	0.29	0	0	0	0	0	0	0	0	0	0	0	0	0	0	0.22	0
75.15	92.05	75.96	74.23	75.13	61.59	74.75	90.27	81.01	78.14	74.3	73.03	59.7	70.2	61.84	58.87	48.12	55.39	42.96	63.75	50.45	55.21	60.48	35.87	73.11	19.49	56.74	62.82
18.85	24.23	17.95	15.97	19.87	12.64	16.85	25.21	14.68	17.77	17.2	8.87	7.14	12.64	8.59	8.42	6.86	7.16	6.03	8.79	8.76	10.65	13.02	5.2	9.94	11.89	9.52	9.11
10.46	10.02	10.21	3.03	1.36	4.42	0	4.5	9.85	7.49	1.43	0.03	1.85	5.76	0	1.6	0	0	0	2.12	10.12	6.66	0	0	3.54	6.91	3.48	8.94
55.68	31.12	45.76	44.26	35.05	60.32	53.64	27.62	44.62	42.36	40.63	43.45	39.38	47.08	37.97	45.44	41.21	52.52	52.96	36.89	50.37	34.52	44.68	43.07	13.37	0	33.98	31.51
7.21	6.08	9.58	8.52	6.89	7.01	6.89	8.63	12.93	9.02	13.12	6.75	5.75	7.65	11.88	8.06	5.84	6.52	5.71	14.91	8.49	5.49	7.18	4.06	6.71	0	3.49	17.08
1.68	0.67	0	0	2.04	0	0.61	2.12	0.01	1.25	1.12	0	0	1.61	0	0	1.8	0	0	0	2.12	1.44	0.43	0	0	4.3	0	0
1.4	0.88	1.57	3.07	1.23	1.88	1.13	1.39	1.89	1.47	1.44	0.84	1.48	0.84	4.19	1.04	2.2	2.9	1.92	3.2	3.24	1.74	1.47	2.39	3.5	0	3.08	2.48
0	0	0	0	0	0	0	2.18	0	0	0.7	0	0	0	0	0	0	0	0	0	0	0	0	0	0	0	0	0
3.49	1.02	10.05	9.43	0	3.35	11.45	5.23	6.48	3.7	8.84	4.19	6.38	3.79	5.06	4.05	1.59	2.8	6.86	3.62	6.45	2.74	7.75	2.21	0	0	6.16	9.35
0.26	0.47	0	0	1.18	0.24	0.61	0	0	0	1.23	0	0	0	0	0	0.49	2.78	0.77	0.87	0.83	0	0.8	0.25	6.78	0	0.28	0.42
9.06	7.18	8.85	8.38	6.98	10.06	11.52	9.38	7.43	10.3	11.35	7.44	4.84	7.4	4.82	7.78	7.12	5.91	5.49	7.43	7.61	9.93	6.29	5.75	10.07	0	8.5	9.95
10.3	4.4	5.52	7.69	4.04	7.06	11.17	4.38	8.07	8.89	7.81	6.53	8.78	5.49	1.93	4.54	3.88	3.03	4.64	5.38	3.57	5.18	5.09	2.27	3.73	0	3.7	7.08
0.08	0.07	0.3	0.07	0.36	0.13	0.17	0.4	0.08	0.25	0.27	0.33	0.66	0.27	0.13	0	0.17	0.34	0.22	0.06	0	0.29	0.56	0.36	0.77	0	0.3	0.3
139.91	125	141.42	146	152.31	133.05	136.76	131.11	140.52	137.8	133.03	122.48	127.42	142.38	122.04	142.44	109.57	117.48	123.95	113.97	122.75	109.78	105.34	88.31	7.28	69.03	80.61	80.04
0.23	0	2.48	1.39	0.58	0	0.13	0.24	0	1.34	0.65	0.29	0.12	0.58	0.14	0.46	0.18	0.1	0	0.51	0.36	1.02	0	0.14	0	0	0.21	0.31
0	0	0.45	0.21	0.24	0.39	0.7	0	0	0.14	0.48	0	0	0.19	0	0	0	0.17	0.16	0.49	0	0	0.2	0	0	0	0	0
0	0.72	0	0.28	0	1.52	0.84	0.37	0	0	0.18	0	0.31	0	0.27	0	0.46	0	0	0.23	0	0.28	0	0	0	0	0.54	0
2.27	0.59	0.45	1.9	1.32	0.89	3.05	1.84	1.39	0.38	2.31	1.53	0.61	0.26	0.25	0.89	0.45	0.68	0.76	0.51	0.25	0.25	0.95	0	0.67	0	1.28	1.52
0	0	0	0	0	0	0	0	0	0	0	0	0	0	0	0	0	0	0	0	0	0	0	0	0	0	0	0
13.81	12.18	11.09	7.39	9.59	17.99	13.8	10.58	8.85	11.35	8.04	4.46	6.65	7.04	5.64	6.85	8.4	5.99	8.95	8.98	12.05	6.12	10.54	7.16	7.39	3.41	10.77	9.34
5.48	4.07	6.52	9.82	6.93	9.94	12.54	4.9	3.53	6.24	9.54	7.32	6.05	4.35	7.71	3.29	2.07	4.41	3.4	5.89	6.58	7.2	3.49	1.17	0	0	4.55	3.12
0.5	0	1.25	1.21	0.83	0.44	2.87	0	0.69	0.32	0.18	0.31	0	0.6	1.27	1.15	0.19	0.34	0	1.31	0.2	0.23	0	0	0.8	0	0.19	0
0.07	0.13	0.06	0.12	0.08	0.13	0.11	0.29	0	0.04	0.1	0	0	0	0	0.05	0	0.11	0	0.11	0.1	0.12	0.06	0.08	0	0	0	0.13
0	0	0	0	0	0	0	0.97	0	0	0.77	0	0	0	0	0	0	0	0	0	1.01	1.04	0	0	0	0	0	0
70.64	31.66	64.24	73.78	53.43	83.25	77.88	9	49.39	86.92	58.84	79.85	108.06	67.63	70.68	85.6	91.22	103.63	92.86	94.13	94.19	105.08	105.05	95.72	133.08	75.95	93.35	98.19
0	0.13	0.43	0.14	0	0.51	0.55	0.13	0.26	0	0.2	0	0.15	0.43	0.3	0	0	0	0	0	0	0	0	0	0	0	0.39	0
0	0	0	0	0	0	0	0	0	0	0	0	0	0	0	0	0	0	0	0	0	0	0	0	0	0	0	0
9.1	11.52	9.86	6.56	13.19	8.87	9.4	14.6	11.66	11.04	11.29	10.45	5.55	7.96	6.64	7.81	7.61	7.23	4.96	8.36	9.69	6.59	9.16	5.55	10.09	0	9.01	13.86
4.2	6.03	6.26	4.26	4.74	3.82	4.67	8.2	4.94	4.61	3.85	2.82	2.94	5.27	1.69	3.06	3.43	1.77	2.36	4.09	2.18	5.41	1.29	0.75	1.73	0	2.41	5.12
0.95	2.14	0.82	1.55	1.36	1.49	1.12	1.72	1.52	1.51	1.29	1.17	1.67	1.54	1.24	1.19	1.32	2.75	2.67	1.94	1.52	1.6	1.48	2.3	0	0	1.56	1.56
18.29	23.43	21.43	18.37	20.07	17.31	20.54	21.11	19.94	18.88	18.9	19.06	18.92	24.67	18.92	17.23	22.61	18.01	15.97	22.38	20.67	23.63	26.57	12.83	12.32	5.84	27.82	31.54
0	0	0	0.83	0.16	0.42	0.14	0	0.16	0.37	0	1.36	0	1.09	0	0	0.67	0	0	0.25	0	0.48	0.13	0.37	0.7	0	0	0
0	0	0	0	0	0	0	0	0	0	0	0	0	0	0	0	0	0	0	0	0	0	0	0	0	0	0	0
6.26	5.04	4.61	4.6	4.67	3.92	4.98	6.97	4.9	5.6	3.79	5.22	4.48	7.36	6.65	6.05	6.49	5.05	8.62	6.29	7.01	6.1	7.68	7.59	1.58	0	4.17	7.44
40.19	18.25	30.26	29.15	24.95	20.48	30.97	17.52	20.41	33.81	31.08	20.11	13	25.91	19.99	23.37	19.62	20.81	19.68	24.78	27.42	24.38	26.51	19.29	35.87	0.92	20.45	18.93
1.87	2.14	1.31	1.39	1.31	3.21	2.94	0.93	2.2	1.52	1.74	1.51	3.18	1.02	2.04	2.08	1.16	0.57	1.19	0.86	1.81	0.85	0.74	0.31	0	0	0.65	1.02
158.91	180.79	170.79	113.11	278.37	129.66	75.36	236.78	245.26	243.78	149.11	117.48	68	129.99	30.63	40.82	23.85	21.85	35.83	58.15	26.98	71.26	50.88	15.07	24.43	0	42.24	84.62
0	0	0	0	0	0	0	0	0	0	0	0	0	0	0	0	0	0	0	0	0	0	0	0	0	0	0	0
1.14	0.83	0.98	0.34	0.86	1.42	1.03	2.43	0.56	0.48	0.8	0	0	0.29	0.09	0	0.18	0.11	0	0.04	0.09	0.55	0.09	0	2.08	0	0.35	1.12
35.96	29.56	23.43	20.95	22.25	30.93	39.18	35.42	23.99	21.89	23.06	28.53	32.58	27.51	19.38	22.79	40.69	40.4	44.62	25.05	26.76	22.69	37.8	47.13	40.33	18.2	22.53	26.54
0.26	0.24	0.36	0.18	0.14	0.22	0.75	0.74	0.07	0.21	0.37	0.34	0.44	0.2	0.27	0.27	0.06	0.25	0.55	0.15	0.36	0.06	0.36	0.07	0.91	0	0.31	0.28
1.16	0.54	1.29	1.43	2.7	0.94	1.65	7.85	2.38	3.6	2.37	0.61	0.91	1.73	0.25	0.11	0.43	0.04	0.37	0.09	0.29	0.23	0.31	0.13	0	0	0.49	0.59
22.87	19.98	23.78	18.89	24.95	19.71	21.12	24.47	28.81	23.11	23	22.76	19.62	19.75	12.74	15.43	15.77	14.95	12.81	15.05	11.21	14.89	17.52	12.75	19.55	0	18.57	18.76
9.27	9.36	7.3	6.11	6.76	6.87	8.58	11.32	5.74	8.59	5.79	10.61	11.94	9.44	11.53	11.62	11.83	12.82	14.85	9.34	9.79	9.28	10.87	14.19	12.09	0.6	7.63	9.7
11.81	13.23	16.59	13.58	16.87	10.88	10.97	15.56	13.63	14.65	14.33	10.25	5.33	8.99	6.1	7.3	6.08	5.7	4.26	8.17	8.81	8.18	7.47	3.22	6.5	3.24	10.17	10.79
0	0	0	0	0	0	0	0	0	0	0	0	0	3.85	0	0	0	0	0	0	2.3	0	0	0	0	0	0	0
68.49	79.99	65.32	67.47	69.71	76.08	67.91	86.88	80.96	66.24	65.91	63.73	88.37	86.17	78.2	87.61	108.92	111.28	102.51	91.98	121.2	87.14	127.18	110.82	75.49	28.94	119.31	121.57
19.11	19.53	22.64	13.82	18.52	15.25	16.73	17.77	19.98	16.85	22.25	11.04	7.06	14.01	6.5	7.98	7.19	4.55	4.06	10.18	6.25	9.32	10.34	3.01	15.6	0	9.08	13.14
3.29	2.31	4.15	0.98	6.25	2.14	3.62	3.57	3.53	2.56	3.09	2.48	1.83	2.54	2.12	1.95	0.27	2.76	1.95	2.5	1.99	2.23	1.94	2.28	4.56	0	2.53	3.13
0	0.25	0	0.26	0	0	0	0	0	0.09	0	0.29	0	0	0	0	0	0.1	0	0	0	0.27	0	0.73	0.07	0	0	0.12
181.29	168.41	106.1	76.64	80.07	134.04	105.59	173.29	141.32	113.28	99.41	117.17	142.24	110.17	64.9	80.1	84.4	68.1	85.46	96.98	56.86	74.34	103.28	69.98	72.02	0	62.19	94.36
32.45	33.29	30.25	25.38	27.17	22.99	30.92	35.98	28.5	28.25	29.45	23.26	19.32	20.76	16.44	18.67	17.3	18.06	19.73	18.25	17.22	16.26	17.51	17.97	21.6	8.25	14.31	22.12
0.32	0.15	0.33	0.1	0	0.26	0.17	0.16	0.4	0.15	0	0	0.29	0.18	0.38	0.11	0.1	0	0.54	1.24	0.6	0.45	0.3	0.54	0.8	0	0	0.32
0.22	0.37	0	0.12	0	0.08	0.19	0.41	0.1	0.04	0.21	0	0.24	0.7	0.37	0.22	0.11	0	0.8	0.31	0.49	0.6	0.45	0.76	0.53	0	0.6	0.88
3.25	3.39	4.68	4.13	4.42	2.89	2.96	4.29	4.44	4.81	3.9	2.54	2.27	5.24	2.18	4.93	3.14	3.64	3.09	4.33	4.53	4.3	3.86	4.21	2.06	1.67	4.59	6.38
0	1.09	1.64	0	0	0.77	0	0	0	0	1.32	0	0.84	0	0	1.13	0.64	0	0	0	0	0	0	0.36	0	0	0	0
0.74	1.76	2.3	3.77	0.42	3.51	7.57	0.28	1.51	5.63	6.95	6.07	5.21	3.95	6.56	3.15	1.17	4.2	3.88	5.32	5.55	3.62	2.88	4.1	0	8.29	2.44	1.15
0	0	0	0	0	0	0	0	0	0	0	0	0	0	0	0	0	0	0	0	0	0	0	0	0	0	0	0
0.23	0	0.16	0	0	0.13	0	0	0	0	0.15	0.61	0.17	0	0.52	0	0	0	0.15	0.51	0	0	0	0	0	0	0.17	0
3.69	5.47	2.71	2.75	3.06	5.84	5.38	7.14	4.24	4.74	3.44	2.64	5.5	5.04	5.63	4.66	6.81	5.06	6.27	8.03	6.39	3.77	7.22	5.27	2.23	0	6.13	9.37
10.05	10.99	12.87	8.06	1.93	8.48	9.75	4.85	1.73	8.59	11.6	11.74	6.74	12.98	4.12	2.75	9.86	4.41	9.29	13.64	5.45	0	11.91	7.69	6.82	0	9.75	18.31
8.89	6.4	19.66	19.85	12.7	10.98	14.31	7.16	14.3	16.62	23.6	8.92	12.12	9.25	15.14	17.46	8.89	7.75	9.84	20.34	13.96	17.09	7.29	7.77	12.37	0	15.36	18.38
63.95	50.63	7.85	7.53	3.83	63.92	73.29	52.03	6.56	8.4	14.51	34.34	40.07	13.73	5.75	8.36	31.05	4.78	21.86	2.67	11.04	6.25	53.12	7.21	18.57	0	2.55	1.65
117.08	82.98	110.8	105.39	90.52	127.53	129.36	54.34	84.62	135.59	98.87	260.31	353.17	290.81	219.69	243.85	196.04	235.51	302.06	281.61	204.01	208.26	220.74	256	195.87	50.46	142.01	229.69
73.58	73.23	86.23	73.88	66.68	65.45	68.48	72.39	64.71	61.04	64.41	66.85	53.46	50.79	58.79	54.5	66.95	70.16	74.89	65.23	63.61	61.85	75.84	82.46	67.01	58.47	65.16	64.16
9.02	5.81	8.59	10.45	10.31	6.29	10.34	8	8.1	7.89	10.73	5.26	3.96	5.91	2.53	3.73	5.74	4.79	3.74	4.01	4.87	5.98	5.14	5.57	9.83	0	3.19	3.96
1.31	0	0	0	0.23	0.61	0	0	0	0	0.25	0	0	0	0	0	0	0	0	0	0	0	0	0	0	0	0	0
0	0	0	0	0	0	0	0	0	0	0	0	0	0	0	0	0	0	0	0	0	0	0	0	0	2.94	0	0
9.97	0.11	10.42	10.52	7.38	12.37	9.92	0	11.49	13.14	14.34	9.64	15.68	7.93	10.81	10.82	6.69	14.66	6.87	15.05	10.87	10.54	14.28	5.93	45.27	0	12.62	8.35
6.57	2.6	7.75	9.5	6.32	6.73	9.7	4.73	6.65	7.56	8.37	5.1	6.11	4.3	7.39	7.11	4.2	4.9	5.35	6.14	5.48	5.43	4.81	5.13	5.19	22.12	5.09	8.01
16.53	14.56	6.86	6.6	6.06	11.05	10.65	12.42	8	6.2	4.85	9.84	14.31	15.59	5.45	5.68	10.54	10.54	33.18	9.38	10.08	7.5	35.05	14.48	23.48	0	9.99	20.95
0.12	0	0.66	0	0.99	0	0	0.31	0.84	0.44	0	0	0	0.56	0.93	1.04	0	0.69	0	0.92	0.75	1.07	0	0.25	0	0	0.99	0
0	5.7	0	0	0	0.97	0	0	0	0.77	0.03	4.49	0	0	0	0	0	0	0	0	0	0	0	0	0	0	0	0.51
3.14	2.05	3.12	2.45	2.76	3.16	3.31	1.95	2.13	2.45	1.9	1.2	1.4	3.28	2.03	1.74	0.85	0.74	0.81	2.75	1.18	2.18	2.29	0.7	2.26	0	3.89	3.91
8.7	10.78	10.98	8.42	10.74	7.99	9.33	8.89	11.03	11.35	10.84	11.57	5.26	4.46	2.9	3.48	2.66	2.82	2.67	4.58	3.3	4.66	4.3	2.4	6.7	0	3.63	7.81
0	0	0	0	0	0	0	0	0	0.08	0	0	0	0	0	0	0	0	0	0	0	0	0.18	0	0	0	0	0
0	0	0	0	0	0	0	0	0	0	0	0	0	0	0	0	0	0	0	0	0	0	0	0	0	0	0	0
0	0	0	0	0	0	0	0	0	0	0	0	0	0	0	0	0	0	0	0	0	0	0	0	0	0	0	0
5.01	2.63	6.38	6.26	7.13	4.72	5.03	3.3	6.49	10.39	8.41	2.14	0	4.75	3.37	5.18	0	2.81	3	6.14	2.96	5.76	1.93	0	0	0	4.05	8.12
0	0	2.8	0.33	0.41	0	0.32	0.8	0	0	1.21	1.07	0	0	0	0	0	0	0	0	0	0	0	0	0	0	0	0
76.62	58.88	83.72	88.26	68.13	75.82	95.75	62.74	76.14	96.86	95.86	56.25	33.26	45.13	40.77	43.46	31.62	28.9	26.3	44.53	36.15	42.05	41.18	17.3	31.51	0.51	45.22	54.3
0.43	0.07	0.58	0.3	0.39	0.35	0.45	0.31	0.21	0.47	0.57	0.36	1.05	1.33	0.81	0.9	1.44	1.05	0.68	1.61	0.99	0.94	0.76	0.94	0.95	0	0.5	1.48
0.41	0.15	0.53	0.17	0	0.27	0.51	1.1	0	0.15	0.45	0	0.36	0	0	0.2	0	0	0.36	0	0	0.13	0	0	0	0	0	0.11
0.35	0.32	0.21	0.2	0	0.39	0.82	0.49	0.34	0.39	0.8	0.14	0.72	0.32	0.38	0.11	0	0	0	0.35	0	0	0.36	0	0	4.42	0	0.36
25.41	21.44	28.56	33.64	27.63	24.34	26.9	18.54	24.84	30.37	31.8	23.57	27.71	23.38	22.57	27.89	23.4	30.47	21.84	23.3	29.32	32.43	27.98	26.65	36.37	16.2	30.51	32.18
0	0	0	0	0	0	0	0	0	0	0	0	0	0	0	0	0	0	0	0	0	0	0	0	0	0	0	0
5.86	1.76	5.65	5.97	5.19	2.7	2.7	4.8	3.75	3.99	6.62	1.63	2.27	3.68	1.67	2.99	2.64	0.46	1.54	1.48	2.64	1.78	0.86	0.67	4.05	0	0.28	3.32
1	0	0.52	0.3	0.4	0	0.23	0	0	0.32	0.37	0	0.41	0.29	0	0	0.84	0.17	0.95	0.22	0.65	0.55	0	0.68	3.96	0	0	0
34.27	32.43	40.52	41.25	41.56	37.19	37.02	24.45	43.33	48.28	42.31	35.97	32.1	34.64	36.7	43.72	23.78	25.03	20.56	54.76	27.99	46.22	29.5	21.93	48.12	26.17	44.11	61.37
1.98	1.62	0	0	0.62	1.3	1.56	1.88	0	0	2.09	1.68	0.66	1.49	0	0	1.59	1.4	0.81	0	0.75	0	2.37	1.43	4.94	2.2	0.16	0
0	0	0	0	0	0	0	0	0	0	0	0	0	0	0	0	0	0	0	0	0	0	0	0	0	0	0	0
1.11	0.23	0.62	0.67	0.47	0.68	0.58	0.12	0	0.64	0.53	0.46	0.28	0.35	0.81	1.11	0.96	0.37	0.45	1.5	0.66	0.43	0.56	0.35	0	0	0.8	0.46
13.1	17.51	13.45	7.41	7.46	8.34	8.89	18.57	13.04	5.72	9.87	10.66	5.23	9.86	8.42	7.88	11.75	1.7	1.09	7.41	8.54	7.86	5.27	5.83	2.54	10.6	11.47	12.21
5.84	8.05	6.75	4.96	8.82	5.56	5.8	10.23	6.28	5	7.09	6.41	3.32	5.42	4.85	3.96	3.5	3.53	3.1	4.05	3.15	5.56	4.12	2.28	7.16	0	4.5	6.59
0.4	0.08	0.67	0.16	0.11	0.24	0.26	0.25	0.92	0.41	0.44	1.69	1.54	0.85	1.24	0.61	1.19	1.05	1.6	0.99	3.07	0.67	0.51	0.43	2.74	0	0.94	0.09
14.53	5.89	0	0	0	0	0	0	0	0	0	10.24	4.21	0	0	0	0	0	0	0	0	0	0	0	0	0	0	0
0	0	0	0	0	0	0	0	0	0	0	0	0	0	2.2	0	0.33	0	0	0	0	0	0	0.96	1.71	0	0	0
25.34	21.42	37.13	33.16	25.31	39.73	49.61	22.45	29.71	45.15	42.14	22.7	10.66	8.36	13.32	14.42	6.05	6.48	9.52	16.16	10.86	14.19	9.08	4.46	16.5	0	12.28	16.75
2.35	1.68	1.12	1.79	2.53	1.97	3.49	0.67	1.11	1.54	1.01	2.09	2.91	1.55	1.98	0.89	0.87	2.54	2.48	1.06	1.93	0.81	1.98	1.6	1.41	0	1.47	0.99
22.4	22.97	12.65	17.8	17.86	27.11	26.59	19.94	15.45	22.35	20.14	20.27	25.66	11.54	10.84	12.24	17.69	16.79	15.62	15.02	12.46	22.36	18.99	21.55	33.78	16.41	13.74	21.17
2.57	1.04	4.17	1.66	1.07	2.71	3.72	1.49	2.12	2.66	2.12	4.49	4.86	4.47	3.2	3.75	4.14	3.09	2.68	3.16	2.97	3.7	2.39	3.03	0.4	0	0.98	2.85
1.49	0.5	0.89	0.69	0.91	1.12	0.32	0.6	0.38	0.94	0.64	1.65	1.5	0.91	0	1.77	0	0.75	0.97	2.06	0	1.18	0.93	1.71	0	0	1.64	0.39
0	0	0	0	0	0	0	0	0	0	0	0	0	0	0	0	0	0	0	0	0	0	0	0	0	0	0	0
6.04	7.72	0	0	0	7.58	9.52	8.07	0	0	0	3.32	6.84	0	0	0	11.31	7.99	11.99	0	0	0	7.33	15.3	1.86	0	0	0
37.67	32.59	35.25	28.73	36.06	39.98	37.14	33.37	34.2	32.54	33.37	35.06	42.95	39.26	47.02	45.89	48.05	50.6	42.22	40.28	44.59	38.66	40.25	48.44	41.3	33.79	35.78	40.72
0.74	0.21	1.93	1.67	1	0.92	1.45	1.09	0.92	1.18	1.63	0.8	0.74	0.98	0.47	0.41	0.36	0.27	0.14	0.62	0.58	0.52	0.11	0.17	0	0	0.45	0.32
3.75	6.19	2	0.95	2.59	1.37	2.42	5.7	2.78	2	2.28	2.91	3.51	7.71	2.81	2.29	4.18	4.13	7.17	7.71	5.16	6.08	4.11	4.69	0	0	5.88	6.63
0.06	0.43	0.11	0.05	0.26	0.19	0.25	0.35	0	0.21	0.36	0.48	0.05	0.05	0.33	0.19	0.09	0.04	0.22	0.45	0.09	0.3	0.19	0	0.08	0	0.27	0.22
0.08	0	1.5	2.55	1.56	0.63	1.5	2.66	0	3.3	2.67	0.17	0	0.76	0.62	0	0.28	0	0.56	1.61	0.42	0.76	0	0	0.93	0	0.45	1.5
36.75	47.47	33.94	47.7	38.77	29.42	35.78	29.1	32.21	28.37	38.12	23.65	33.35	27.47	19.66	20.41	37.83	38.62	75.34	17.58	20.09	72.38	25.99	98.62	73.77	0	17.95	21.83
4.73	4.81	6.21	6.36	8.3	5.49	4.87	7.94	7.68	6.51	7.09	4.02	3.78	5.66	7.51	7.43	2.79	6.43	2.69	4.61	5.22	6.91	5.82	2.73	4.55	0	5.54	8.41
15.21	2.3	23.26	15.78	14.93	11.39	8.27	13.48	20.57	22.84	14.26	4.26	15.44	23.09	8.61	17.25	11.48	7.04	11.71	22.91	13.27	19.86	10.82	11.03	4.64	0	13.93	22.78
137.5	136.57	67.77	60.44	59.51	127.39	125.18	125.13	68.34	56.79	63.75	113.13	92.55	81.11	57.17	66.3	99.23	80.46	82.04	66.89	71.19	58.75	128.17	66.21	127.49	15.96	50.58	78.34
0	0	0	0	0	0	0	0	0	0	0	0	0	0	0	0	0	0	0	0	0	0	0	0	0	0	0	0
0	0	0.62	1.49	0	0.79	0	1.95	0	0	0	0	6.68	0	14.56	15.55	16.16	18.73	14.53	0	14.33	6.58	0	7.88	10.77	0	17.67	0
0.33	0	0.15	0.22	0.12	0	0.1	0.18	0.35	0.15	0.08	0.65	0.12	0	0.11	0	0.85	0.2	0	0	0	0	0	0	0	0	0.15	0.83
2.75	4.8	3.37	2.76	0.92	1.52	2.94	2.2	3	3.42	1.08	4.93	4.9	3.25	7.42	4.22	6.2	4.72	2.76	8.47	4.25	1.45	5.47	2.31	3.94	0	5.68	5.48
1.19	2.22	0.8	0.52	1.56	1.05	0.93	2.58	1.05	0.78	1.53	0.55	0.52	0.58	0.27	0.75	0.35	0.19	0.85	0.59	0.53	1.05	0.41	0.14	0.37	4.75	0.54	1.41
2.96	0.56	3.92	4.99	3.69	2.6	3.13	4.65	4.32	6.3	5.37	0.65	0.55	3.05	3.48	3.81	0.25	1.7	1.01	3.17	2.37	4.06	1.32	0.42	1.82	0	3.82	3.43
0.94	0.39	0	0.46	0.77	1.42	0.74	2.62	0.04	0	0	1.27	0	1.78	0	0	0.47	0.34	0	1.56	0	0.76	0.89	0	0	0	1.79	0
0.16	0.14	0.49	0	0.56	0.54	0.45	0.69	0.33	0.71	1	0	0.18	0.29	0	0	0.41	0.17	0.45	0	0	0	0	0.26	0	0	1.2	0
25.97	26.06	29.22	20.87	27.64	24.56	33.2	21.3	24.67	29.41	31.5	16.78	8.1	15.14	2.89	4.47	6.78	3.5	6.24	11.84	2.83	6.54	10.48	1.34	1	0	6.01	15.5
0.38	0.97	1.48	1.23	1.09	0.91	1.09	1.61	1.24	1.55	1.51	0.94	0.43	0.69	0.25	0.44	0.19	0.21	0.32	0.57	0.48	0.6	0.1	0.38	0.35	0	0.48	1.24
0.25	0	0.3	0	0.46	1.45	0	0	0	0	0	0.29	2.1	0.35	0.51	0	0.49	0	1.21	0.82	0.76	0	0.61	0	0	0	0.15	0.76
0.97	1.04	0.58	0.48	1.04	0	0	1.38	1.17	0.46	0.52	0	0	0.4	0.12	0	0.25	0	0.46	0	0.15	0.26	0.72	0.2	1.84	0	0.3	0
0	0	0	0	0	0	0	0	0	0	0	0	0	0	0.1	0	0	0	0	0	0	0	0	0	0	0	0	0
0.32	0	0	0	0	0	0	0	0	0.34	0	0	0	0	0	0	0	0	0	0.11	0.28	0	0	0	1.47	0	0	0
28.72	14.8	30.29	31.42	23.61	27.28	33.55	18.16	25	32.06	34.88	21.73	22.93	23.33	24.86	28.72	24.68	25.65	27.9	25.5	28.7	23.03	21.63	26.55	29.6	0	23.18	25.11
0	0	0	0	0	0	0	0	0	0	0	0	0	0	0	0	0	0	0	0	0	0	0	0	0	0	0	0
2.89	5.38	1.09	1.66	0	0.77	2.43	2.83	1.77	1.43	1.36	0.52	0.38	1.57	1.77	2.68	0	0	0.39	0.51	0	1.03	0	0	1.71	0	1.62	0
23.64	20.29	20.74	24.34	24.77	26.82	27.68	23.15	27.25	30.84	23.85	24.32	34.42	34.94	31.1	22.72	53.02	42.12	41.35	39.5	45.26	44.38	58.75	48.6	17.11	0	36.18	31.28
36.73	37.06	20.65	20.57	43.48	4.84	17.32	44.51	34.43	8.99	21.56	2.78	22.77	37.3	23.53	37.42	34.89	34.42	26.24	25.19	32.54	15.53	35.12	34.8	44	5.07	29.99	18.22
9.97	6.34	4.36	3.13	3.81	9.63	10.79	4.62	4	3.56	2.88	9.58	6.8	3.98	3.09	4.46	5.63	5.14	7.18	4.2	5.07	5.67	8.58	4.38	13.27	0	4.14	9.86
0.95	0.58	1.03	0.59	0.62	0.82	0.97	1.9	0.69	1.56	0.9	0.57	0.49	0.86	0.46	0.64	1.08	0.76	0.93	0.95	0.63	0.44	1.09	0.45	0.8	0	0.49	1.13
0.9	0.63	0.93	0.37	0.89	0.41	0.64	0	0.35	0.59	0	0.34	0.7	1.22	1.32	1.24	0.39	0.94	0.67	1.08	0	0	0.97	0.72	0.38	0	0.9	1.13
6.53	7.05	0.57	0	0.35	6.11	11.45	6.12	11.64	9.83	12.23	5.55	0	4.15	1.12	2.72	0	0	2.36	1.14	0	9.5	0	0	0	6.09	11.19	10.32
0.2	0	4.27	1.75	2.76	0	1.06	0.78	2.65	4.03	5.45	0	0.71	1.97	2.6	2.49	0	0	0	5.59	0.26	4.57	2.66	0	3.6	0	4.46	5.53
22.83	16.66	28.02	25.18	17.99	24.31	24.95	20.97	22.74	28.02	26.91	21.26	29.51	21.92	31.36	27.35	34.1	40.84	44.4	41.13	40.26	33.72	37.12	48.47	25.65	34.06	41.09	38.26
2.25	0	3.55	0	0	3.87	1.23	2.28	0	0	0	2.64	1.87	0	0	0	0	4.56	1.96	0	0	2.31	0	0.15	0	0	0	0
26.24	30.53	24.91	28.46	23.75	33.27	38.04	18.36	26.62	26.14	30.93	28.04	29.04	26.19	26.17	23.67	21.68	27.69	26.49	23.83	26.11	33.7	32.36	25.04	17.97	0	22.56	38.05
0	0	0	0	0	0	0	0	0	0	0	0	0	0	0	0	0	0	0	0	0	0	0	0	0	0	0	0
0	0	0	0.35	0.46	0.31	0	0.56	0	0.29	0.68	0	0.39	0.31	0.7	0	0	0	0.11	0	0.33	1.03	0	0.44	0.32	0	0	1.6
0	0	0	0	0	0	0	0	0	0	0	0	0	0	0	0	0	0	0	0	0	0	0	0	0	0	0	0
240.33	206.51	263.68	351.83	257.69	291.54	278.57	154.56	229.75	237.27	280.19	212.33	252.21	188.63	178.32	203.63	197.38	220.57	188.28	162.52	191.42	333.11	146.64	342.4	156.98	51.2	149.23	131.19
0	0	0.51	0	0	0	0	0	0	0.45	0	0	0	0	0.27	2	0	0	0	0.65	0	0.21	0	0	0	0	0	0
19.16	14.41	18.81	10.94	14.37	13.16	19.12	16.98	17.82	17.76	16.39	16.32	10.44	9.88	7.65	8.34	4.33	6.17	5.45	9.84	7.21	9.78	7.12	4.91	9.45	2.01	7.01	10.16
163.21	168.36	214.36	194.39	225.75	152.95	162.11	191.7	307.67	304.6	240.31	118.31	124.92	149.03	162.3	200.15	89.31	119.5	108.58	168.91	214.1	165.97	126.34	95.85	99.48	11.39	167.82	148.37
0.85	0.16	0.52	0.29	0.32	0.14	0.32	0.1	0.23	0.34	0.28	1.39	1.12	0.96	1.3	0.9	0.74	0.65	0.71	0.3	0.53	0.8	0.47	0.64	0.32	0	0.13	0.73
54.21	70.36	64.78	51.23	41.56	50.27	59.86	61.49	42	53.76	57.06	37.67	22.01	33.97	24.62	23.09	11.05	12.18	12.81	27.87	23.76	35.64	27.82	3.05	12.81	1.22	33.24	26.63
0.64	0.6	0.82	1.89	0.91	0.91	0.94	0.63	0.46	0.27	1.01	0.76	0.35	0.68	0.52	0.91	0.28	0.69	0.31	0.99	0.93	0.8	0.33	0.58	0	0	0	2.02
2.24	0.22	1.81	2.44	0.62	3.35	0.9	0.49	4.01	1.38	2.44	0	3.72	0.49	5.13	4.04	1.87	6.85	9.53	1.99	10.36	6.71	0	10.32	0	0	5.38	1.38
0	0	3.38	0	3.78	2.83	0	0.78	0	1.66	0	0	2.05	0	0	0.4	3.22	12.28	5.38	0	9.57	0.54	7.46	6.82	26.45	1.05	8.24	0
3.44	5.16	4.85	2.24	4.46	2.09	2.72	6.09	3.25	4.48	2.94	2.14	1.34	3.42	1.11	2.07	0.94	0.86	0.17	1.63	1.13	0.88	1.67	0.54	0.74	5.5	2.8	3.83
12.13	15.51	11.05	6.59	11.66	7.57	8.94	18.5	14.22	10.43	11.46	11.4	3.66	4.06	3.64	2.55	1.23	0.68	0.95	2.43	1.12	2.65	2.05	0.65	1.4	0	2.42	7.52
0.39	0.66	0.3	0.33	0.12	0.09	0.39	0.38	0.66	0.13	0.38	0.22	0.05	0.24	0.22	0	0.04	0.11	0.12	0.33	0.09	0.15	0.05	0.17	1.42	0	0.04	0.21
0.32	3.41	2.26	0.28	1.39	0	0.79	2.19	1.6	0.87	0.63	1	1.08	1.76	2.41	0.58	2.98	1.93	3.05	1.43	2.32	1.09	1.65	2.89	0	33.93	2.46	4.59
0	0.28	0	0	0	0.77	0.26	0.12	0	0	0.36	0	0	0	0	0	0	0.09	0.09	0	0	0	0	0	0	0	0	0.32
17.46	10.21	24.86	36.4	11.63	45.71	41.56	11.96	35.59	40.3	22.43	24.55	99.6	30.98	44.38	85.67	66.07	74.41	69.54	56.34	67.72	59.67	69.24	57.58	81.37	18.35	37.65	44.6
0.6	0	0	1.34	0.36	1.03	3.2	1.11	0.55	1.68	0.87	0.42	0.62	0.31	0.84	2.27	1.53	1.29	1.85	2.59	2.14	2.71	2.39	0.33	0	0	0	2.89
16.05	9.32	16.78	16.86	11	16.31	20.47	13.4	13.87	20.54	20.01	12.79	9.88	11.6	12.01	13.35	8.11	8.94	10.7	13.04	11.9	13.81	10.47	8.27	12	0	10.04	13.35
0	0	0	0	0	0	0	0	0	0	0	0	0	0	0	0	0	0	0	0	0	0	0	0	0	0	0	0
0.55	0.73	1.01	0	0.95	0	0	1.06	0	0.35	0	0	0.53	0	0.48	0	0.37	0	0	0	0	0.24	0	0	0	0	0.52	0
20.04	13.76	10.39	11.06	6.39	18.03	17.91	9.92	10.03	7.05	6.54	20.85	11.96	9.73	8.39	8.8	12.89	11.03	12.84	11.02	11.68	9.14	15.32	10.75	17.84	0	4.69	12.98
0	0	0	0	0	0	0	0	0	0	0	0	0	0	0	0	0	0	0	0	0	0	0	0	0	0	0	0
49.62	30.77	52.85	51.09	45.13	46.11	57.78	32.27	45.37	60.41	57.2	48.6	48	42.49	47.57	45.62	43.5	49.76	44.5	48.54	42.16	47.34	48.52	38.35	47.7	22.06	41.07	49.12
18.79	9.28	25.85	52.82	27.17	48.14	47	8.53	26.81	80.22	47.01	22.83	84	22.63	56.08	37.79	22.02	32.36	21.44	42.1	47.68	48.94	31.17	5.05	240.88	0	61.49	73.21
58.5	36.22	57.03	58.91	48.49	61.96	63.04	35.56	51.78	63.59	62.54	62.12	65.76	54.86	65	74.41	66.29	74.77	70.93	68.3	68.5	54.67	61.66	68.25	33.82	39.72	56.03	63.81
2.88	9.34	4.4	5.14	0.33	2.61	2.17	4.5	4.02	2.59	2.98	1.18	3.68	2.61	1.97	0.3	1.17	0	0	2.38	0	1.74	3.64	0	0	0	1.96	3.24
0	0	0	0	0	0	0	0	0	0	0	0	0	0	0	0	0	0	0	0	0	0	0	0	0	0	0	0
6.48	3.89	6.28	5.1	4.43	6.67	8.17	3.67	5.15	5.35	7.7	1.6	7.36	5.85	3.29	5.73	5.19	6.08	5.12	3.68	5.5	2.39	4.31	5.98	5.94	0	2.7	3.2
0.14	0	0	0	0	0.06	0	0.06	0	0	0	0.28	0.18	0.06	0	0	0.11	0	0	0	0	0	0	0	0	0	0	0
0	0.93	0	0.26	0	0.89	0.45	0	0.3	0.27	0.71	0.23	0	0.22	0	0	0.82	0	0.31	0.76	0.89	0.26	0.49	0	2.39	0	1.49	0.91
0.67	3.84	5.86	5.13	3.54	0.88	3.48	3.79	7.57	4.32	4.98	4.23	4.72	3.65	3.56	5.3	2.49	2.99	3.18	7.65	5.91	2.69	2.43	4.92	2.09	0	2.34	4.75
0	0	0	0	0	0	0	0	0.3	0	0.04	0	0	1.38	0	0	0	0	0	0	1.02	0.05	0	0	0	0	0	0
0	0	0	0	0	0	0	0	0	0	0	0	0	0	0	0	0	0	0	0	0	0	0	0	0	0	0	0
11.85	12.11	12.31	10.16	9.72	11.42	12.46	13.05	15.5	8.76	10.53	5.82	5.38	7.72	4.67	6.7	2.97	7.48	5.25	12.29	5.4	10.66	8.81	6.91	6.34	14.96	4.31	12.52
9.32	9.79	10.62	14.02	12.32	8.49	16.72	7.1	12.17	13.18	14.75	11.51	17.2	10.36	12.91	11.74	12.83	10.94	12.09	17.54	14.81	10.66	12.5	17.14	8.85	19.85	11.79	8.28
0	0	0	0	0	0	0	0	0.31	0	0	0	0	0	0	0	0	0	0	0	0	0	0	0	0	0	0	0.56
51.23	37.76	57.45	59.22	48.15	55.42	66.14	30.67	48.27	64.3	62.08	54.79	58.15	48.34	52.25	56.55	43.19	48.23	46.23	60.3	49.94	51.57	47.69	38.59	55.54	28.26	44.3	68.86
0	0	0	0	0	0	0.22	0.33	0	0	0	0	0	0	0	0	0	0.53	0	0	0	0	0	0	0	0	0	0
5.37	20.08	10.58	7.13	13.78	9.31	7.89	19.56	13.64	7.45	9.83	6.69	3.35	9.85	1.32	1.78	2.76	0	1.34	4.77	0.46	5.44	1.05	0.04	1.66	2.18	1.91	8.43
1.15	0.36	0.34	0.32	0.41	0.53	0.43	0.41	0.3	0.28	0.6	0.71	0.34	0.06	0.88	0.12	0.18	0.21	0.12	0.4	0.24	0.48	0	0.07	1.24	0	0.13	0.57
0	0	0	0	0	0	0	0	0	0	0	0	0	0	0	0	0	0	0	0	0	0	0	1.41	0	0	0	0
45.43	36.98	48.61	40.81	41.58	43.92	50.73	21.22	44.12	54.69	43.95	57.41	50.39	31.31	32.65	41.84	32.39	44.47	33.12	41.58	41.85	40.53	33.66	25.62	40.02	3.96	31.61	30.1
121.7	407.93	57.91	243.35	181.94	503.45	284.3	618.57	270.25	345.39	313.97	315.31	146.76	88.53	717.89	327.51	151.77	221.31	177.99	148.52	223.38	596.76	89.48	121.72	36.18	0	92.08	226.17
49.67	47.01	44.27	52.13	47.28	39.95	52.69	37.87	51.61	50.51	46.2	56.53	54.93	38.94	43.73	48.43	42.92	55.05	45.58	49.19	43.14	46.72	40.91	45.45	58.91	0	40.39	49.07
58.57	64.76	38.01	30.65	41.67	46.59	43.6	60.2	37.87	37.46	35.04	52.15	47.03	40.54	31.25	33.05	41.69	38	33.13	43.8	32.89	35.24	51.52	29.63	62.7	25.39	36	45.71
7.11	6.33	5.45	5.48	4.92	5.46	7.97	5.91	5.75	5.05	7.11	9.39	4.44	1.74	4.29	7.79	2.14	5.96	5.52	3.03	4	2.91	2.69	6.37	0	30.71	2.76	4.24
0	0	0	0	0	0	0.22	0.05	0	0.04	0.08	0	0.11	0.05	0	0.2	0	0.08	0	0.09	0	0	0.05	0.06	0	0	0.05	0.18
11.99	8.24	7.27	7.89	8.27	7.18	5.15	5.19	7.8	2.92	6.27	8.89	9	4.28	5.36	0.84	1.89	3.43	2.34	7.34	1.01	4.86	0	3.16	0	0	3.12	8.29
0.15	0	0.14	0.2	0.24	0.07	0.16	0.27	0	0.23	0.18	0.17	0	0.24	0.06	0.06	0	0.8	0.15	0.23	0.07	0	0	0.23	0	2.93	0.19	0
0.79	0.36	0.62	0.27	0	0.26	1.34	0	0.71	0	1.18	0.82	0	0	0.62	0	0	0.25	0.61	0	0	1.02	0	0	0	0	0.89	0.35
0.41	0.09	1.13	0.75	0	1.17	0.43	0.64	0	1.03	1.19	0.48	1.26	1.48	0	0.59	1.11	0.54	1.11	1.91	0.71	0.65	1.02	0.47	0.77	0	1.48	1.12
26.85	20.65	23.6	12.33	19.48	16.67	18	21.92	21.02	18.2	19.49	21.12	12.63	15.68	13.54	12.38	17.77	23.71	22.22	16.5	18.48	19.04	19.53	20.59	13.18	12.79	11.3	24.54
39.06	49.46	35.91	35.72	37.47	40.88	43.07	66.36	44.02	42.81	48.14	26.44	15.59	29.43	24.84	31.25	25.76	25.84	17.78	22.01	29.68	24.55	32.93	13.4	12.58	0	29.04	20.06
36.15	16.22	34.31	31.77	15.59	32.21	30.67	13.44	17.5	30.7	33.99	30.06	29.35	19.41	15.17	11.25	12.06	5.41	2.86	23.79	5.37	26.6	7.59	3.12	0	0	13.85	28.72
14.72	9.72	17.32	19.35	12.02	22.25	22.78	12.04	15.32	22.4	19.16	16.34	12.62	8.54	11.87	13.8	13.76	16.12	11.86	9.78	13.17	13.62	14.19	10.73	16.17	15.4	12	14.23
14.54	17.91	18.3	13.39	16.08	16.21	14.73	11.74	17.64	25.46	16.17	26.42	12.33	13.67	15.26	12.21	10.39	7.19	5.4	5.9	6.2	6.08	2.42	2.46	0.3	0	8.37	4.63
4.75	3.13	4.86	4.91	4.55	4.87	6.81	2.29	4.95	4.8	4.86	3.44	2.08	2.61	2.6	3.98	2.34	2.66	2.32	2.79	3.54	2.05	2.71	1.04	1.64	0	2.17	2.84
299.63	251.88	85.03	154.66	99.95	373.6	339.01	108.98	54.99	101.57	83.18	344.5	462.1	158.19	179.52	189.92	422.69	480.92	399.98	174.71	181.32	161.21	418.35	410.69	249.39	51.98	181.64	136.16
38.31	40.93	38.07	32.99	43.28	40.14	37.08	45.82	43.25	36.24	35.78	32.09	41.99	42	36.12	48.68	44.81	56.75	40.7	37.1	49.57	34.57	53.96	43.76	46.51	28.54	41.15	40.54
0	0	0	0	0	0	0	0	0	0	0	0	0	0	0	0	0	0	0	0	0	0	0	0	0	0	0	0
38.96	40	35.79	28.5	25.02	28.93	34.77	29	35.47	36.5	34.64	34.38	21.04	26.63	22.31	25.77	21.16	18.79	15.53	26.6	19.35	25.29	22.38	10.1	38.23	0	20.19	31.66
0	0	0	0	0	0	0	0	0	0	0	0	0	0	0	0	0	0	0	0	0	0	0	0	0	0	0	0
244.17	522.73	191.32	151.8	188.37	152.99	142.06	565.67	230.61	140.31	157.73	159.26	243.06	334.86	324.09	349.33	398.44	535.32	452.95	318.54	410.47	280.6	484.81	470.1	987.53	69.99	410.2	415.4
2.16	1.46	2.26	5.78	1.27	1.12	1.76	0	2.03	7.95	4.39	0.14	2.06	0.08	2.22	2.66	1.56	1.62	1.26	2.47	3.79	1.84	1	2.6	0.45	0	1.34	2.21
7.64	7.33	6.85	7	5.83	8.63	10.53	5.64	7.92	9.52	12.01	1.5	6.2	10.98	3.83	4.13	2.7	0.56	0	7.24	1.17	6.14	8.88	0	0	0	5.38	9.09
3.61	2.44	2.76	2.03	2.75	1.59	3.39	1.19	4.83	2.34	3.88	2.27	1.3	2.42	3.8	2.39	0.7	1.17	2.16	2.25	1.18	0.98	0	0	1.23	0	2.53	3.24
34.8	38.86	37.46	33.38	32.23	33.78	37.84	35.19	33.19	39.24	34.17	35.7	25.41	21.87	26.75	25.99	21.12	26.45	18.37	23.9	22.66	24.91	23.16	16.13	24.08	7.92	23.83	20.67
79.73	86.34	105.77	116.19	96.11	119.83	103.7	61.17	89.14	104.27	96.56	101.35	117.31	112.79	115.85	119.19	118.43	128.27	107.49	113.17	108.35	113.16	110.96	103.99	144.92	19.57	99.5	108.85
0	0	0	0	0	0	0	0	0	0	0	0	0	0	0	1.34	1.29	0	0	0	0	2.56	0	0	4.43	0	2.73	0
135.65	192.44	168.52	88.85	174.85	87.73	108.77	219.51	169.43	144.52	185.52	113.64	23.11	33.3	17.82	19.16	9.92	11.56	7.81	25.13	11.26	21.5	11.28	7.02	33.08	2.53	22.18	32.99
28.28	28.96	36.75	32.06	30.32	28.94	31.73	32.03	34.74	38.5	35.16	23.67	16.13	21.45	20.89	22.52	15.5	15.85	13.93	19.7	17.58	16.98	18.5	9.26	19.8	3.2	18.03	20.3
0	0	0.38	0	0	0	0	0	0	0	0	0	0	0	0	0.41	0	0	0	0.68	0	0	0	0	0	0	0	0
5.15	6.25	5.16	4	3.49	4.24	4.49	8.37	3.84	3.54	3.88	4.72	3.69	3.56	2.3	1.99	2.39	2.65	3.77	4.65	3.14	3.31	3.96	2.01	1.92	5.98	4.53	4.88
0.8	0.17	0.21	0.19	0.16	0.11	0.35	0.4	0.64	0.43	0.37	0	0.06	0.32	0.2	0.16	0.31	0.11	0.26	0.39	0.1	0	0	0.27	0	0	0.11	0.07
0.21	0.06	0.19	0.19	0.39	0.18	0.1	0.52	0.41	0.18	0.13	0.15	0.29	0.13	0.17	0.21	0.1	0.05	0.36	0.16	0.1	0.19	0.11	0	0	0	0.33	0.07
6.61	2.26	6.1	3.7	5.71	4.34	4.49	4.77	3.97	5.26	6.23	3.33	2.24	4.88	2.23	3.77	2.5	4.18	4.52	5.11	3.67	4.31	4.91	3.74	2.91	0	3.38	7.82
40.55	42.08	29.97	28.75	27.69	52.59	50.72	40.12	33.47	34.09	37.46	26.88	18.55	15.81	20.8	21.3	30.34	28.9	27.6	20.04	18.65	18.88	50.95	14.18	62.56	0	19.23	22.6
28.13	18.08	27.29	24.06	23.61	20.59	26.9	20.67	23.65	28.43	26.98	24.37	19.19	26.41	22.01	19.54	18.65	20.23	18.58	24.6	20.54	23.09	22.08	17	25.81	1.85	15.64	25.43
2.62	5.23	4.68	2.81	0.84	8.89	10.44	4.89	1.96	0.7	1.89	9.69	7.59	1.29	1.52	4.14	6.27	12.22	9.32	4.55	4.94	2.7	15.07	14.63	22.11	0	5.2	3.18
0	0	0	0	0	0.25	0	0	0	0	0	0	0	8.31	0	0	0	0	0	0	3.35	0	0	0	0	17.93	0	0
19.51	19.91	17.26	21.37	20.34	18.29	24	20.4	21.61	19.65	24.94	9.91	10.04	13.2	9.24	6.37	6.59	7.67	8.94	7.72	7.2	15.84	8.63	6.71	13.07	0	11.16	11.97
2.02	0.58	1.13	3.3	0	2.39	2.56	1.35	2	1.77	2.17	0.87	2.84	1.68	1.99	1.29	1.83	2.21	1.39	2.63	1.99	1.18	3.13	2.06	2.29	0	0.94	1.76
3	3.49	2.71	2.1	4.3	2.83	2.81	3.95	1.66	2.5	2.28	3.06	2.02	3.19	2.41	3.66	1.3	2.56	2.05	2	0.85	1.99	2.56	1.38	2.84	0	1.2	3.11
11.78	8.03	8.55	7.68	7.42	10.19	9.97	8.25	10.51	8.55	7.57	6.1	7.32	6.29	6.23	8.93	8.81	7.9	10.32	8.17	7.51	7.11	11.04	6.23	11.77	13.67	8.95	8.72
0	1.26	0.8	0.71	0.72	0	1.37	0.61	0.82	0.98	0.38	1.52	0	1.27	0.42	2.22	0.7	0.02	0	0.46	0	0.87	0.29	0	0	0	0	0.53
16.15	9.18	20.48	17.78	20.46	15.27	18.44	8.81	13.94	20.35	19.47	13.06	8.72	10.75	9.04	10.66	8.48	10.06	6.45	11.52	11.07	14.22	9.51	4.94	9.57	0	9.62	16.59
0.72	1.36	0	0	0.21	2.46	0	0	0	0	1.63	0	0.6	0.11	2.49	0	0.74	1.86	0.41	0.27	1.39	0	2.96	0	1.18	0.99	1.89	4.82
3.94	5	0	0	0	3.27	4.08	5.92	0	0	0	4.91	2.01	2.28	0	0	2.71	2.62	2.21	0	2.67	0	3.15	2.9	8.65	0	0	0
21.37	20.84	26.04	18.48	21.15	15.12	17.72	22.84	23.16	20.69	17.67	12.69	14.16	18.43	17.74	20.9	14.8	20.01	15.95	21.88	19.24	19.03	18.41	18.18	38.27	21.65	18.38	20.69
0.75	0	2.81	2.17	1.21	1.58	1.64	0	0	1.94	2.85	1.78	1.15	2.53	0.26	0.01	0.88	0.6	0.41	0.7	1.82	1.75	0	0	2.59	0	2.83	2.76
2.61	1.75	1.63	1.58	3.03	0.7	2.03	1.96	2.14	3.32	2.1	0.68	0.16	1.42	0.7	2.13	0.81	0.87	0.45	1.77	0.62	1.52	0.41	0.38	1.7	0	1.77	2.38
0	0.21	0.57	0.57	0.41	0.94	0.15	0	0.53	0	0.16	0.63	2.65	0.42	0.4	1.03	1.9	0.74	1.55	1.72	2.11	2.33	1.34	0.48	2.97	0	2.51	1.9
0.96	1.29	0.91	0	0.75	1.05	0.41	0.45	0.59	0.59	0.87	0	1.1	0.91	0	0.18	0	0.55	1.34	1.04	0	0	0.56	0.68	0	0	0	0.93
91.83	75.74	84.19	73.43	85.2	83.45	87.27	77.72	78.19	94.2	82.68	90.32	75.1	76.78	72.52	85.36	60.81	77.39	81.19	73.98	71.62	80.42	80.71	43.87	91.45	25.81	74.28	86.8
0.41	0.31	0	0	0	0.39	0	0.21	0	0	1.24	0.44	0	0	0	0	0	0	1.1	0	0	0	0	0	0	0	0	0
0	0	0	0	0	0	0	0	0	0	0	0	0	0	0	0	0	0	0	0	0	0	0	0	0	2.28	0	0
13.02	11.69	11.49	9.37	9.31	17.56	15.97	11.08	7.88	11.13	10.68	11.3	6.97	5.92	4.45	7.93	5.7	3.45	10.59	7.5	2.76	6.44	8.21	7.06	5.93	12.7	4.31	8.36
0	0	0	0	0	0	0	0	0	0	0	0	0	0	0	0	0	0	0	0	0	0	0	0	0	0	0	0
10.19	9.38	14.71	13.84	12.01	12.63	16.15	9.14	11.42	18.33	13.79	9.72	6.43	7.17	7.97	5.43	4.75	3.89	3.36	6.46	6.39	7.72	4.64	2.15	7.48	3.58	7.85	10.31
3.94	0.51	6.84	3.53	5.4	3.6	5.41	4.98	3	5.21	4.96	3.4	1.28	2.88	1.18	1.55	0.13	0.38	1.12	2.67	0.81	2.21	1.4	0	2	2.89	1.16	3.75
9.24	10.72	7.71	6.34	11.37	8.68	8.33	7.05	10.17	12.12	8.02	12.11	6.36	6.34	8.74	6.73	4.24	5.78	4.57	5.79	3.88	5.17	3.26	2.13	9.28	0	3.11	8.53
0.07	0	0.18	0.23	0.21	0.21	0.27	0.06	0.06	0	0.08	0.39	0.11	0.11	0.16	0.15	0.35	0.35	0.14	0.35	0.26	0.11	0.16	0.13	0.78	0	0.25	0.73
3.61	3.54	3.34	2.75	5.61	3.15	5.17	5.34	4.49	4.7	2.36	3.78	4.09	3.41	4.97	3.43	4.94	3.27	5.39	2.37	5.46	1.89	1.75	1.71	0	0	3.5	3.68
0	0	0	0	0	0	0	0	0	0	0	0	0	0	0	0	0	0	0	0	0	0	0	0	0	0	0	0
0	1.07	0	0	0	0	0	0	0	0	0.78	0	0	0	0	0	0.95	0	0	0	0	0	0	0	0	7.01	1.14	0
171.3	193.18	144.8	122.94	170.1	127.58	126.82	154.58	165.58	199.82	148.28	196.46	160.49	194.43	141.8	156.12	166.71	146.19	132.69	245.76	141.64	177.99	131.46	139.2	130.5	7.26	141.52	215.4
1.13	0.15	0.65	0.56	0.49	1.16	0.83	0.66	0.17	0.52	0.46	1.22	1.36	0.62	1.12	0.25	0.67	1.66	2.31	1.21	0.82	1.82	1.09	1.46	2.24	0	1.07	1.41
13.64	11.45	13.42	12.09	12.57	11.94	15.37	14.2	11.87	17.74	13.37	11.33	5.42	10.92	9.1	8.74	8.12	7.71	6.84	11.9	8.23	11.46	10.35	5.45	9.05	2.47	11.09	11.93
0	0	0.41	0	0	0	0	0	0	0	0	0	0	0.27	0.56	0	0	0	0.65	0.43	0.86	0.46	0	0	0	0	0.27	0
23.09	16.57	1.95	0.95	0.55	16.47	16.9	21.35	1.11	1.44	0.65	12.86	12.41	0.33	0	0.18	13.12	13.57	16.73	0	0	0	17.44	12.19	9.46	4.08	0	0.36
0	0	0	1.53	0.73	1.96	0	0.64	7.97	1.86	0	0	6.26	0	0	1.48	0.68	3.02	0	0	0	0	0	0	4.32	0	0	0.5
0	0	0	0	0	0	0	0	0	0.38	0	0	0	0.23	0	0.16	0	0	0	0	0	0	0	0	0	0	0.2	0
0.09	0	0	0	0.11	0	0	0.09	0	0.06	0	0	0.09	0	0	0	0	0	0	0	0	0	0	0	0	0	0	0
2.32	0.14	0	0.67	0.29	0.8	0.48	0.78	0.36	0.24	0.5	0	0	0.37	0	0.41	0.56	0.16	0.45	0.22	0.22	1.31	0.35	0	0.66	0	0.86	1.35
10.2	10.85	11.36	7.74	12.62	9.38	10.34	13.77	11.15	11.16	12.31	10.35	4.48	5.82	6.37	5.05	4.61	2.82	2.26	7.57	4.64	7.13	4.85	2.02	5.1	3.74	5.62	9.04
0.67	1.38	0.84	0.61	1.9	0.43	1.44	2.09	1.5	1.2	0.85	1.26	0.96	1.38	1.84	1.41	1.24	1.3	1.18	0.18	2.01	1.68	1.79	0.76	0.24	0.8	0.97	2.5
10.6	5.2	12.48	13.29	10.62	11.53	11.49	5.76	7.66	13.83	11.81	11.98	8.75	6.56	9.09	9.71	3.46	5.43	2.11	8.57	3.26	7.82	5.88	0	15.85	0	7.13	6.11
2.61	3.68	2.06	2.85	3.54	2.75	3.26	2	2.12	2.44	2.64	1.58	0.67	2.88	1.6	2.85	1.96	1.3	1.19	2.35	2.48	2.82	2.41	0	2.73	0	1.93	2.95
47.2	50.53	43.73	37.11	49.97	37.77	47.9	52.9	45.39	44.29	49.41	33.8	19.69	27.87	26	21.84	19.31	20.59	19.4	27.07	19.66	26.65	23.05	16.28	23.94	8.32	19.98	33.78
0	0	0	1.83	0.6	1.3	0.5	3.56	0.66	0.71	0.01	2.78	0	4.44	0.91	2.48	0	0.4	2.9	0.23	1.62	0	3.06	0.98	0	0	1.15	1.4
0.29	0.66	1.18	0	0.34	0.18	0	0	0.7	0	1.48	0	0	0	0	0.28	0.73	0.04	0	0.38	0	0.23	0	0.9	0	0	0.22	0.62
3.1	1.33	1.7	3.71	1.69	4.68	3.35	1.31	0.3	1.91	4.86	0.85	0	3.09	2.82	2.8	0.77	1.83	1.39	1.23	1.04	2.24	1.1	2.78	0	0	1.86	1.62
2.26	1.14	0.87	0.28	0.68	1.06	0.9	1.09	0.31	0.98	0.6	1.93	5.17	5.01	4.5	2.07	2.54	3.8	9.56	1.9	4.4	0.58	3.27	9.91	0	0	3.29	1.51
1.56	0.94	10.32	10.22	6.16	1.9	2.67	0.86	8.08	10.03	11.28	1.68	2.7	3.7	8.3	9.18	0.72	1.14	1.52	6.17	5.14	7.83	1.32	0.74	0	0	6.52	7.02
151.26	102.91	173.68	170.51	134.72	172.79	220.54	96.36	162.21	191.68	187.72	131.08	133.42	101.02	119.66	126.93	107.86	114.5	107.66	107.61	119.66	85.6	102.28	96.31	91.81	0	105.34	91.64
0.59	0.7	1.24	0.38	0.33	0.15	0.2	0.53	0	0.71	0.61	0.35	0.85	0.75	0	1.3	2.15	0.3	0.19	0	0.79	0.39	0.19	0.67	0	0	1.01	0.65
4.06	3.46	22.83	27.72	26.91	3.79	3.92	3.75	25.32	26.04	23.49	5.29	3.41	17.91	20.14	20.57	2.8	4.47	3.15	18.26	15.9	19.11	4.55	2.09	1.15	10.25	14.82	15.63
66.27	52.86	70.47	53.38	63.57	62.62	63.6	52.38	61.32	67.75	63.91	63.33	38.09	44.94	39.61	41.39	36.72	39.82	32.74	53.87	37.77	40.7	34.43	32.72	26.75	0.76	42.5	57.21
0	0	0	0	0	0	0	0	0	0	0	0	0	0	0	0	0	0	0	0	0	0	0	0	0	0	0	0
24.3	20.16	18.1	15.56	10.4	17.53	11.35	21.66	14.44	9.16	11.69	25.49	44.08	44.3	29.71	35.92	48.83	50.16	59.94	50.06	51.23	41.71	62.55	82.43	42.79	104.07	37.33	88.75
57.88	72.21	55.9	59.99	59.54	64.83	55.1	60.95	60.42	61.67	59.13	62.76	57.34	48.63	52.65	52.42	42.06	53.47	39.89	48.19	55.97	57.27	54.68	42.4	54.67	9.37	51.88	58.13
0.96	0.94	0.55	1.16	0.5	0.56	1.39	0.93	0.93	0.57	0.71	1.22	0.18	0.28	0.89	0.33	1.78	1.31	0.83	0.4	2.07	0.68	1.2	0.4	4.16	0	1.03	0.38
88.81	92.41	85.82	86.03	84.37	92.47	90.36	74.62	87.21	96.62	90.57	93.67	108.73	83.11	83.97	94.76	79.94	91.31	110.49	101.38	94.41	90.12	83.81	97.94	94.23	48.13	88.17	105.99
0.68	0.5	0	0	0	0.51	0.34	0.43	0.55	0.48	0.52	0.34	0	0.75	0.41	0.09	0.17	0.07	0.16	0.09	0.34	0.6	0	0.2	0	0	0.42	0.69
13.29	9.02	4.44	7.38	14.21	4.41	6.88	11.18	10.09	3.53	3.7	3.34	6.27	11.56	0	6.47	9.82	10.02	8.09	9.56	6.54	9.11	3.62	13.5	0	14.83	5.21	9.64
26.26	24.71	28.01	24.2	28.09	23.43	23.82	30.53	24.23	22.51	24.98	15.69	10.95	17.55	11.34	14.23	11.97	13.31	10.32	16.13	15.16	16.45	15.59	11.41	13.83	23.69	17.05	19.86
0	0	0	0	0	0	0	0	0	0	0	0	0	0	0	0	0	0	0	0	0	0	0	0	0	0	0	0
49.32	54.77	52.79	37.27	55.7	38.55	39.85	54.98	49.73	50.24	49.5	39.49	24.51	30.57	25.53	22.01	19.97	14.95	17.77	28.56	16.86	27.07	23.85	16.67	27.61	18.57	19.53	36.9
74.97	76.04	60.79	58.13	54.21	62.58	64.18	72.03	69.7	60.34	63.65	69.13	78.13	60.92	57.24	64.03	66.41	69.25	66.55	72.88	63.78	67.3	83.75	72.51	128.59	25.36	70.93	98.65
15.94	14.03	11.98	15.88	14.02	15.91	15.64	9.57	12.95	13.1	16.12	12.73	14.73	9.97	11.38	14.94	14.97	15.33	12.73	10.12	15.2	19.55	10.51	15.24	28.72	0	13.78	9.43
118.83	167.86	120.13	111.14	132.55	125.92	113.75	139.04	126.95	124.82	120.19	116.9	126.8	96.09	84.73	101.99	92.2	101.93	104.25	86.43	88.38	107.94	94.18	82.08	107.64	38.93	82.28	90.42
23.11	16.16	19.54	19.79	13.9	20.39	21.13	12.2	14.5	15.81	17.58	23.26	23.66	33.77	22.3	34.64	26.79	24.11	27.79	30.14	30.17	20.02	28.09	18.72	9.34	0	20.09	30.62
0.36	0.33	0	0.18	0.27	1.12	0.6	0	0.46	0.69	0.57	1.02	0.23	0	0.23	0	0.14	0.22	1.21	0.46	1.1	0.13	0	1.11	0	0	0	0.56
0.4	1.36	0.63	0.79	0.81	0	1.07	1.25	0.55	1.45	0.31	1.28	1.14	0	0	0.35	0.51	0	0.24	1.58	0	1.18	0.42	0.49	0	0	0	0.61
0.56	0	0.73	0.74	1.75	0.7	0.54	0.83	1.14	0.93	0.85	0.82	0.49	1.35	0	0	0.46	0	0.22	0.42	0	1.27	0.94	2.16	0	0	1.26	0
0	0	0	0	0	0	0	0	0	0	0	0	0	0	0	0	0	0	0	0	0	0	0	0	0	0	0	0
62.67	53.37	66.86	70.3	53.71	71.97	73.72	52.36	63.58	72.42	69.06	61.07	60.08	52.08	48.3	68.61	60.28	73.25	67.03	54.43	69.97	54.05	62.2	67.4	37.92	22.61	48.08	49.62
0	0	0	0	0	0	0	0	0	0	0	0.07	0	0	0	0	0	0.05	0.21	0	0	0	0	0	0	0	0	0
0	0	0	0	0	0	0	0	0	0	0	0	0	0	0	0	0	0	0	0	0	0	0	0	0	0	0	0
1.47	0.76	0.93	0.64	0.65	0.35	0.31	0.77	0.84	0.94	0.32	0.14	0.14	0.47	0.23	0.6	0.23	0	0.53	0.76	0.2	0.86	0	0.65	0	0	0.2	1.74
0.21	0	0	0	0	0	0	0	0	0	0	0	0	0	0.29	0	0	0	0	0	0	0	0	0	0.98	0	0	0.17
2.63	0.1	0	0	0	1.01	0.61	2.69	0	0	1.96	0.64	1.7	0.27	0	1.29	2.65	2.24	1.55	1.54	1.26	1.78	4.46	1.94	2.6	0	3.14	2.57
41.07	31.82	72.2	65.37	51.27	38.27	30.84	22.49	62.69	54.84	50.84	46.86	62.23	73.7	65.57	100.21	25.6	37.29	42.82	74.46	87.87	64.69	55.81	31.49	39.53	21.4	69.78	89.02
18.03	10.36	16.37	12.93	13.63	15.98	22.14	13.62	15.76	18.51	24.38	19.4	14.17	15.61	14.7	11.44	12.36	21.72	12.8	9.99	10.92	16.43	15.27	9.73	22.76	11.45	6.27	14.83
20.64	19.3	17.34	17.65	17.14	15.97	20.9	18.66	16.55	14.48	20.25	16.03	19.12	26.07	21.91	21.31	27.16	25.62	29.56	24.69	26.32	17.03	22.28	29.54	9.5	32.69	17.72	28.07
18.08	6.96	18.52	16.34	16.31	17.35	20.37	10.98	13.65	17.49	18.17	14.71	15.84	16.26	18.45	18.09	19.08	22.8	22.77	14.57	27.32	20.24	20.24	27.02	13.25	26.38	17.35	23.43
3.08	0	2.14	2.75	0.33	2.87	0	0	0	2.97	0.02	2.11	1.43	2.04	1.52	0.9	0.84	0.96	0.56	1.56	1.12	2.67	1.84	0.23	0.38	0	0.46	2.64
2.5	0.89	6.39	5.31	3.61	3.6	4.18	1.84	2.72	5.81	5.46	2.75	3.36	2.44	2.09	4.01	1.01	1.44	4.08	3.57	2.84	3.82	1.68	1.93	0.76	0	1.69	5.43
0	0	0	0	0	0	0	0	0	0	0	0	0	0	0	0	0	0	0	0	0	0	0	0	0	0	0	0
0	0	0	0.1	0	0	0	0	1.59	0	0	0	0	0.43	0	0	0.48	0	0	0	0.63	1.34	0	0	0	0	0	0
24.61	20.39	21.67	35.22	27.28	26.65	28.64	17.88	17.65	25.62	32.7	17.69	27.37	17.59	11.24	12.88	20.99	18.31	43.11	10.31	9.63	42.12	14.32	53.25	39.04	0	10.41	12.39
3.98	3.46	2.44	4.27	5.76	10.58	3.51	5.48	3.33	2.41	3.48	5.19	1.11	3.43	0.71	1.19	2.82	2.13	2.49	6.03	2.29	1.51	0.5	0	3.21	0	5.03	1.46
13.35	12.22	14.11	11.93	14.33	11.12	14.42	16.81	14.7	14.89	13.29	9.06	4.47	6.72	4.4	3.91	3.77	2.96	3.37	6.66	4.2	6.55	5.76	1.81	7.87	0.4	3.63	9.92
36.12	39.46	29.03	22.63	21.79	29.46	33.18	38	25	19.05	26.69	28.05	34.84	38.49	32.79	32.52	41.65	36.73	48.6	31.06	34.73	30.01	37.58	50.21	23.69	10.91	21.64	35.85
27.62	33.7	24.2	21.76	28.11	20.66	22.93	39.38	29.67	24.11	23.3	21.59	10.76	14.38	10.92	11.11	6.37	1.22	2.28	14.61	3.21	13.36	5.7	1.87	2.81	0	10.06	17.65
2.72	1.78	8.66	10.7	8.39	1.89	6.53	3.21	4.98	9	5.84	3.26	0	8	2.78	7.18	1.02	1.18	3.89	0.89	1.32	6.7	3.81	0	0	1.53	9.39	0.45
31.4	23.94	33.53	32.95	30.73	28.74	31.43	21.86	32.14	34.61	30.51	24.32	26.56	21.97	19.6	28.93	25.75	30.29	21.1	23.94	26.7	25.37	26.86	18.47	28.31	11.46	26.13	32.43
0	0	0	0	0	0	0	0	0	0	0	0	0	0	0.44	0	0	0	0	0	0	0	0	0	0	0	0	0
7.07	4.87	4.05	9.69	12.36	7.97	9.56	15.24	5.48	11.62	8.29	9.09	4.84	12.66	3.86	11.05	8.32	8.12	10.51	6.11	5.06	4.25	11.61	7.98	14.19	0	3.01	8.44
1.64	0	1.06	0	0	4.7	0	1.09	0	0.98	0.33	0	5.6	0	0.59	2.56	3.17	3.52	8.9	0	1.11	0.43	8.43	3.03	2.39	0	0	0.44
24.74	27.74	22.22	16.95	21.93	19.08	19.75	26.05	21.63	20.86	20	17.86	13.18	18.65	15.18	16.06	15.57	16.4	16.3	17.8	15.75	16.97	19.08	10.75	13.57	15.45	14.04	19.64
2.66	2.32	3.1	0.67	1.24	2.12	0.03	2.92	4.65	3.54	2.4	1.53	1.29	2.72	1.84	3.08	5.03	4.74	4.3	4.38	3.31	2.23	3.98	2.69	6.68	4.86	1.98	1.63
0.14	0.56	1.92	0.8	1.23	0.85	1.44	0	0.35	1.55	0	0.7	0.58	0	1.17	1.72	0	1.48	1.51	1.91	1.64	1.46	0.54	0.29	0	0	0.8	1.89
0.49	0.33	0.83	0.57	0.73	0.49	0.56	0.52	0.66	0.48	0.3	0.74	0.16	0.78	0.1	0.29	0.14	0.08	0.14	0.55	0.28	0.43	0.55	0.31	1.34	0	0.09	0.63
1.33	0.1	0.3	0.12	0.5	1.61	0.92	0.93	0.11	0.41	0.36	1.26	1.57	1.43	0.78	0.32	2.03	2.81	0.85	1.07	1.09	0.3	1.15	1.2	1.41	0	0.78	0.81
19.9	23.75	21.56	21.84	22.88	19.17	18.04	24.06	21.54	17.78	21.48	19.25	12.89	14.66	14.13	17.06	15.25	12.44	10.92	17.81	13.74	16.01	17.87	7.36	13.41	6.39	15.52	22.4
4.97	11.06	35.48	37.32	21.08	18.38	30.38	7.66	20.86	39.03	40.7	15.17	19.09	18.5	22.78	32.77	13.51	12.1	12.99	24.55	24.79	24.88	12.11	10.32	4.55	12.03	18.64	25.73
0	0	0	0	0	0	0	0	0	0	0	0	0	0	0	0	0	0	0	0	0	0	0	0	0	0	0	0
0.6	1.1	0	0	1.66	0.41	0	2.08	0.36	0.42	1.53	0.36	0.76	1.85	2.73	1.51	0.77	0.65	0	1.77	0.8	0.43	0.73	0.36	1.82	0	0	0
7.74	5.82	5.94	4.48	6.1	5.69	7.64	4.99	5.8	6.43	7.32	8.65	7.24	4.83	5.3	5.04	6.55	6.49	5.56	7.57	5.12	7.24	6.19	4.06	15.73	0	2.65	4.37
98.47	129.79	108.06	74.89	102.14	83.3	88.28	135.77	113.67	101.12	97.71	112.16	76.75	63.81	63.61	61.78	53.22	48.07	47.8	71.2	53.92	61.69	65.92	44	58.5	19.88	56.32	81.52
2.32	3.24	4.17	2.63	3.38	3.21	4.15	2.12	2.93	4.02	2.61	4.16	5.39	4.75	4.31	3.33	5.07	4.27	6.08	4	4.57	4.45	6.92	4.05	6.51	2.9	3.93	7.4
0	0	0	0	0	0	0	0	0	0	0	0	0	0	0	0	0	0	0	0	0	0	0	0	0	0	0	0
0.17	0	0.3	0.15	0.54	0.56	0.13	0.14	0.16	0	0.78	0.2	0.15	0.15	0.14	0	0.13	0	0.36	0	0.01	0.16	0.14	0	0	6.56	0	0
0.62	0	0.22	0	0.81	0.54	0.26	0.19	0.89	0.81	0.57	0.29	0	0.19	0.5	0.61	0.09	0.17	0.21	0.39	0.27	1.11	0.1	0.38	0	0	0.53	0
62.69	269.38	0	0	0	0	0	156.43	0	0	0	0	65.65	0	0	0	165.42	203.18	62.18	0	0	0	23.35	353.69	0.02	0	0	0
0	0	0	0	0	0	0	0	0	0	0	0	0	0	0	0	0	0	0	0	0	0	0	0	0	0	0	0
0	0	0	0	0	0	0	0	0	0	0	0	0	0	0	0	0	0	0	0	0	0	0	0	0	0	0	0
0	0	0	0	0	0	0	0	0	0	0	0	0	0	0	0	0	0	0	0	0	0	0	0	0	0	0	0
0	0	0	0	0	0	0	0	0	0	0	0	0	0	0	0	0	0	0	0	0	0	0	0	12.97	32.12	0	1.63
0.38	0.39	0	0	0.39	0.23	0	0	0.77	0	0.31	0.07	0	0.44	0.06	0	0.06	0	0	0.17	0.06	0.13	0	0	0	0	0	0.07
0	0.12	0.08	0	0.19	0.14	0.23	0	0	0	0.05	0.09	0	0	0	0.13	0	0.06	0	0	0.13	0	0	0	0	0	0	0.07
17.78	53.89	17.64	2.52	21.09	4.31	9	63.8	30.22	17.19	20.57	22.49	0	0.26	0	0	0	0	0	0	0	0	0	0	0	0	0	0
4.81	9.56	10.75	10.9	10.52	9.83	10.45	0	4.29	6.23	7.82	6.15	9.93	2.87	2.11	5.66	6.47	8.48	5.74	11.16	5.4	6.58	7.95	5.46	5	6.47	4.56	13.26
0	0	0.11	0	0	0.1	0	0	0	0	0.04	0	0	0	0	0	0	0	0	0	0	0	0	0	0	0	0	0
17.87	16.8	22.1	17.64	26.36	21.64	20.05	14.74	20.3	34.36	23.9	32.99	13.14	17.18	16.77	18.22	15.44	23.39	7.55	11.49	19.87	11.14	15.4	6.07	4.64	0	12.13	8.33
2.14	0.97	0.57	1.59	1.07	0.81	0.83	1.52	0.63	0.92	1.21	1.79	1.08	0.41	0.35	1.21	1.12	0.15	1.04	1.12	1.33	1.36	0.57	0.66	1.57	0	0.61	1.05
3.87	1.47	3.88	3.32	6.42	4.64	2.12	0.94	2.13	2.91	3.37	0.96	2.96	1.74	3.49	4.01	1.61	1.61	1.88	3.58	3.64	2.62	2.77	1.51	0.89	3.85	1.84	4.55
45.29	34.51	68.81	74.28	44.8	89.65	107.03	35.63	47.67	106.67	100.55	63.18	51.16	23	47.17	44.77	38.35	45.15	41.46	43.96	43.3	50.22	46.6	27.18	47.17	0	50.19	43.03
1.72	0.88	2.34	2.24	0.37	2.35	2.5	0.6	1.41	2.17	0	1.15	2.11	2.31	2.53	1.79	1.54	1.1	3.23	1.86	1.87	2.56	0.83	0	0	0	1.9	1.81
28.57	19.01	24.84	20.64	22.45	12.71	24.38	23.72	21.9	22.54	23.36	24.83	18.21	24.19	18.24	20.21	18.11	13.02	17.37	22.21	14.1	19.07	16.96	11.33	34.37	0	15.86	26.86
1.49	0	0	2.48	4.75	0.29	2.46	1.73	0.28	0	0	3.24	0	0	0	0.33	0	0	0	0	0	0	0	0	10.72	0	0	1.52
5.2	10.21	2.81	2.74	3.24	7.22	9.49	6.79	3.64	3.66	2.53	8.63	5.11	2.68	3.51	4.11	2.4	3.56	4.51	5.12	4.78	3.24	3.48	2.24	1.98	0	1.89	6.11
0.8	0	1.05	0.51	1.03	0.37	1.11	1.04	0.38	1.41	1.14	0.83	0.26	0.72	0.37	0	0	0	0	0	0.21	0.42	0.36	0	0	0	0	0.76
1.47	1.42	2.62	2.26	3.41	1.84	2.62	1.49	1.95	2.42	1.97	2.1	1.29	2.67	1.02	1.36	1.75	1.55	1.45	2.35	1.9	1.75	2.71	2.41	0.36	0	1.69	3.92
13.42	8.48	12.34	10.75	12.36	14.82	11.38	13.54	12.11	10.06	10.33	8.83	8.03	11.96	7.22	12.54	14.68	13.17	16.73	9.76	10.56	9.9	10.02	13.57	5.32	2.87	8.23	12.23
1.24	1.69	1.32	2.86	0	2.68	1.19	0.85	2.07	0.55	1.26	3.12	1.16	2.18	2.31	1.42	0	1	1.54	2.61	0.54	2.28	2.54	1.04	0	0	1.99	2.32
6.55	6.14	5.47	2.45	5.29	3.79	2.12	5.06	5.13	3.82	5.22	5.67	4.97	6.9	2.09	2.24	2.59	1.03	1.19	3.1	2.13	3.66	4.04	1.16	0.25	0	2.05	5.3
0.41	0	0	0	0	0	0	0	0	0	0.39	0	0	0	0	0	0.15	0	0	0.58	0	0	0	0	0	0	0	0
0	0	0	0	0	0	0	1.64	0	0	0	0	0	0	2.05	1.15	0	0	0	0	0	0	0	2.63	6.15	1.8	3.47	0
2.14	0.86	1.59	1.34	0.68	1.87	1.27	1.24	1.18	0.79	1.66	0.5	0.87	0.48	0.2	0.93	0.1	0.25	0.46	0.8	0.29	0.66	0.46	0.45	0.27	3.03	0.48	1.3
27.76	22.7	24.12	23.69	24.14	24.32	28.32	23.97	24.22	25.09	28.52	25.04	26.85	25.44	23.71	26.92	25.34	27.12	29.69	26.03	27.07	24.16	24.17	36.65	20.14	11.58	22.36	29.44
18.22	11.44	35.37	42.84	14.21	44.32	59.27	13.76	20.12	45.84	41.79	32.5	19.21	8.46	19.44	20.74	10.93	15.19	19.39	21.26	21.36	26.25	6.51	9.12	8.11	0	16.28	13.86
0.08	0.62	0.38	0.54	0.07	0.2	0.76	0.15	0.23	0.54	0.45	0.67	0.21	0.2	0.05	0.12	0	0.11	0	0	0	0.55	0	0.09	0	0	0	0.07
0	0.28	1.92	0.58	0.26	0.69	1.55	0.99	0.21	1.46	0.45	0.6	0.44	0.64	0.94	0.87	0	1.36	0	0.14	1.35	0.93	0	1.03	0.7	0	0	2.26
0	0	0	0	0	0	0	0	0	0	0	0	0	0	0	0	0	0	0	0	0	0	0	0	0	0	0	0
9.53	11.68	8.68	9.91	8.21	7.46	10.3	14.17	9	8.97	8.19	6.16	7.59	8.16	4.97	6.55	10.2	9.25	6.15	11.87	9.7	11.38	9.01	7.79	6.01	0	12.48	14.93
3.63	4.22	3.85	3.1	4.46	2.4	3.64	6.71	4.56	4.55	3.51	3.11	3.15	2.78	2.4	2.33	5.36	2.22	1.93	8.85	5.34	2.99	4.59	0.67	2.01	0	4.55	6.79
5.5	8.05	4.27	3.37	7.39	3.38	2.04	7.08	3.99	4.5	3.08	4.27	2.45	3.04	3.99	3.26	2.12	1.67	1.56	3.64	1.99	5.52	3.72	0.93	1.36	0	3.33	5.27
2.49	2.52	2.1	3.28	2.22	1.49	3.69	2.67	3.3	2.65	2.17	4.02	3.6	3.96	4.75	4.03	2.59	5.23	3.57	4.58	3.91	4.17	2.65	6.25	6.37	0	5.13	4.76
54.52	46.59	34.55	49.99	44.65	64.79	52	46.38	34.62	29.64	44.93	50.97	73.85	45.41	72.07	48.85	63.53	73.02	55.67	50.33	59.25	66.39	48.62	39.79	24.06	0	63.25	25.52
2.55	2.12	1.68	2.12	1.28	3.72	4.44	1.13	2.72	2.24	3.01	3.06	2.62	1.97	4.13	0.77	1.08	4.45	2.32	2.4	1.14	1.63	0.52	1.89	7.22	0	2.82	2.02
4.8	3.02	6.18	6.2	4.65	3.84	4.99	4.78	3.94	5.01	5.74	5.38	2.25	3.03	2.47	2.7	1.9	2.34	2.9	3.84	1.43	3.63	2.83	0.58	3.91	0	3.44	5.93
3.77	4.2	2.73	3.47	3.21	6.06	6.4	2.92	3.03	4.36	3.89	3.83	1.59	2.35	2.15	1.41	2.05	0.53	1.54	3.44	1.86	2.94	1.59	0.72	2.91	0	0.6	3.23
0	0.73	0.51	0	0.38	0.31	0	0	0.85	0	0	0.36	0	0	0	0	0	0	0	0	0	0	0	0	0	0	0	0
0.14	0.46	0.23	0	0	0.26	0.29	0.24	0.12	0.22	0.17	0.41	0.15	0.16	0	0	0.2	0	0.19	0	0	0	0	0	0	0	0	0.13
15.42	5.43	10.99	14.49	4	23.46	20.81	7.61	7.01	25.84	20.47	15.35	29.37	11.01	19.41	21.57	15.35	26.3	26.1	16.79	21.15	18.71	16.88	20.6	10.22	0	13.38	7.51
23.93	23.96	28.2	24.18	26.58	22.19	25.78	26.56	25	24.58	26.56	21.65	22.78	28.12	25.94	24.97	26.12	30.13	26.39	24.4	32.47	25.96	26.94	23.78	12.68	5.54	28.03	27.54
0.62	0.14	0	0.88	0.54	0.5	0.12	0.17	0.48	0.66	0.22	0.34	0	0.19	0.57	0	0.41	0.58	0.97	0.67	1.16	0.71	0	0	0	0	0.39	0.34
44.4	26.8	45.57	66.57	33.05	76.95	62.8	24.05	39.55	66.28	62.46	49.16	55.56	31.09	58.02	57.77	53.08	60.96	59.2	53.78	73.46	83.56	40.81	73.96	36.89	73.01	51.11	50.77
0	0	0	0	0	0	0	0	0	0	0	0	0	0	0	0	0	0	0	0	0	0	0	0	0	0	0	0
1.69	1.71	2.05	1.84	2.19	2.43	2.31	2.36	2.51	0.99	2.23	1.78	2.27	3.69	1.51	2.85	1.77	2.48	3.04	1.08	1.29	2.06	3.03	3	5.54	3.8	0.74	1.81
0	0	0	0	0	0	0	0	0	0.37	0	0	0	0	0	0	0	0	0	0	0	0	0	0	0	0	3.29	0.52
35.34	24.49	28.94	23.94	22.92	38.97	37.02	17.3	19.55	27.31	28.95	47.58	41.44	20.6	26.43	26.82	21.98	26.95	26.16	26.4	26.77	22.85	31.54	22.23	53.72	26.46	28.28	44.71
2.38	5.97	3.41	4.2	2.3	1.4	2.81	7.28	4.27	2.6	2.6	0.29	0.86	2.5	3.01	1.69	2.75	0.54	2.01	0.97	2.23	3.45	2.3	1.68	2.25	0	3.88	0.95
0	0	0	0	0	0	0	0	0	0	0	0	0	0	0	0	0	0	0	0	0	0	0	0	0	0	0	0
7.82	3.1	3.61	2.09	3.22	6.7	7.82	4.67	3.48	5.11	5.21	4.69	4.96	2.92	2.9	1.97	3.33	4.91	6.12	3.93	3.11	3.22	7.99	5.7	7.51	0	3.01	5.38
0	0	0	0	0	0	0	0	0	0	0	0	0	0	0	0	0	0	0	0	0	0	0	0	0	0	0	0
0	1.59	0	0	0	0	0	3.76	0	0	0	0	0	0	0	0	0	0	0	0	0	0	0	0	0	0	0	0
11.56	9.09	10.77	7.56	9.85	8.84	9.78	9.39	10.79	11.26	8.48	10.88	7.32	7.99	7.76	6.87	4.96	6.53	6.57	11.73	6.94	11.18	8.16	4.47	9.8	6.18	7.34	9.75
18	21.89	19.81	15.59	17.06	15.51	16.39	19.32	16.66	18.17	18.48	17.38	8.89	11.27	8.71	7.14	6.18	5.94	3.8	13.2	6.9	12.51	10.19	3.1	9.94	0	11.4	21.95
0	0	0.26	0.26	1.33	0	0	0	0.57	1.15	1.46	0	0	0	0	0	0	0	0	0	0	0	0	0	0	0	0.33	0
0	0	0	0	0	0	0	0	0	0	0	0	0	0	0	0	0	0	0	0	0	0	0	0	0	0	0	0
3.33	3.9	4.87	1.35	3.66	1.01	2.72	5.04	2.37	2.97	3.51	1.7	0.44	0.66	0.22	2.05	0.94	1.91	2.37	2.01	1.78	1.8	1.2	1.21	2.69	0	0.83	3.79
0.16	0.49	19.95	14.24	13.92	0.2	0.59	0.37	14.17	14.18	15.72	0	0.44	7.42	18.35	24.87	2.07	1.62	0	17.78	17.96	10.47	0.78	0	1.85	0	21.8	12.41
0	0	0	0	0	0	0	0	0	0	0	0	0	0	0	0	0	0	0	0	0	0	0	0	0	0	0	0
0	0	0	0	0	0	0	0	0	0	0	0	0	0	0	0	0	0	0	0	0	0	0	0	0	0	0	0
4.29	4.03	4.24	3.64	4.54	4.1	4.62	2.99	3.84	5.03	4.59	5.51	3.46	2.68	1.54	3.58	3.74	3.86	3.25	3.09	3.86	3.45	2.88	1.93	3.04	0	4.59	4.02
19.65	20.08	15.07	16.57	14.28	8.99	11.2	19.99	13.92	9.92	15.88	15.71	7.29	14.7	7.28	13.37	7.9	3.93	4.96	8.11	5.39	11.6	14.11	7.12	14.1	0	15.18	17.75
0	0	0	0	0	0	2.88	0	0	1.98	0	0.88	1.01	0.6	0	0	0	0	0	0	1.01	0	0	1.54	3.19	0	0	0
38.97	46.42	26.16	66.62	40.43	44.36	56.16	37.56	45.25	33.93	51.58	29.5	49.86	20.25	28.9	21.92	25.99	17.81	16.15	16.27	15.35	52.89	11.42	19.22	25.1	65.49	11.71	22.42
1.68	0.91	0.7	0.91	0.36	0.7	0.84	0.73	0.42	1.01	0.47	1.41	1.91	2.28	1.26	0.47	2.27	1.32	2.18	2.01	1.39	1.32	3.3	3.24	0.37	0	1.53	2.68
0	0	0	0	0	0	0	0	0	0	0	0	0	0	0	0	0	0	0	0	0	0	0	0	0	0	0	0
26.65	17.59	13.76	10.19	15.95	29.6	13.88	20.6	17.18	16.84	11.98	24.78	16.24	9.93	7.71	8.02	11.57	9.16	8.92	6.84	10.86	12.67	8.65	8.97	12.33	0	9.06	9.66
2.92	1.27	4.48	3.23	2.07	2.31	5.55	0.77	1.03	3.43	2.85	1.53	4.45	1.97	4.37	4.95	1.76	7.88	5.42	2.32	6.23	4.18	5.11	8.99	7.28	5.6	5.3	1.18
42.39	34.64	44.18	38.89	35.45	32.74	45.6	34.47	37.71	43.56	43.94	42.26	30.94	39.51	32.85	37	29.44	30.75	29.26	39.85	35.54	37.8	35.86	26.62	29.45	20.73	36.74	43.13
3.02	4.48	6.03	4.51	0	8.16	4.4	6.8	6.35	0	0.59	0.54	0.85	0	0	0	0	2.29	2.53	4.43	0.53	0	0.54	0	9.91	30.88	0.03	2.06
19.31	20.06	10.64	5.67	0	5.77	8.17	31.83	12.19	10.4	8.59	9.85	4.06	15.79	5.52	6	5.04	6.66	3.49	6.04	5.21	8.67	5.89	5.22	3.73	0	6.12	9.03
147.78	137.34	180.28	161.81	164.42	164.88	161.76	146.25	164.11	165.46	180.74	160.61	134.85	135.8	125.59	140.65	117.88	110.68	85.64	117.21	104.87	117.21	107.63	82.3	126.42	53.61	111.12	123.19
59.55	38.55	67.62	65.34	52.17	66.44	75.13	35.92	52.82	84.55	72.61	44.36	38.57	29.88	35.45	37.72	28.89	36.57	32.55	39.18	45.14	39.03	25.78	30.67	16.61	0	37.72	43.42
16.47	23.68	14.12	17.03	12.65	16.64	17.01	17.41	16.2	11.45	14.08	16.37	20.31	17.16	17.9	21.52	29.99	27.73	33.85	23.23	24.76	24.3	22.56	38.33	21.98	50.99	20.77	34.02
13.3	6.82	13.07	10.67	11.86	9.19	7.73	6.26	14.52	14.06	9.86	14.32	25.74	13.04	5.27	8.88	10.1	9.79	11.02	6.82	7.57	8.82	13.17	14.95	20.36	0	4.03	10
0.07	0.06	0	0.06	0.07	0.05	0.23	0.17	0.07	0.04	0	0.13	0.12	0.06	0	0	0.21	0.09	0	0.2	0	0.18	0	0	0	0	0	0.13
0	1.56	0	0	1.1	0	0.46	0	1.02	2.04	0.89	0	2.9	0	0.1	0	0.3	0	3.61	0	1.19	0	0	0	8.13	0	0.12	0
7.69	14.86	9.15	2.74	3.03	1.43	0.91	10.16	2.96	4.45	7.2	5.45	4.59	6.26	0	1.48	0	2.68	1.12	4.41	0.76	1.08	5.07	2.01	0	14.39	0.62	9.04
0	0	1.3	0	0.42	0	2.6	0	0	1.04	0	0	0	0	0	0	0	0	0	0	0	0	0	0	0	0	0	0
7.2	8.21	10.5	20.67	20.9	16.24	10.26	9.36	6.1	5.81	14.05	11.05	43.49	11.54	26.89	33.66	38.03	17.12	37.95	49.03	29.77	18.97	15.12	15.66	25.42	47.68	64.97	50.74
21.36	27.32	13.44	11.36	12.9	20.36	16.23	25.04	13.73	11.89	11.28	22.1	13.23	21.23	13.17	15.52	21	13.09	19.45	15.8	13.21	8.3	16.32	6.4	13.36	0	10.14	11.4
679.92	584.51	663.54	611.61	610.47	661.57	737.68	557.03	632.28	646.6	620.6	649.96	670.54	549.8	516.95	665.27	559.55	638.87	634.1	500.26	627.12	504.9	485.62	565.91	185.46	157.66	407.03	460.66
14.48	10.18	14.39	10.52	12.48	13.64	14.37	10	12.72	13.54	12.72	13.46	9.46	8.59	8.28	8.28	6.51	6.63	6.99	11.2	7.24	9.11	8.64	4.87	8.45	0.85	8.63	11.89
1.76	1.32	1.75	0.33	0.46	0.61	0.78	1.47	0.82	0.54	1.17	1.24	0.45	0.23	0.4	0.48	0.4	0.16	1.35	0.13	0.51	0	1.5	0.18	0.28	0	0.58	0.39
0	0	0.13	0.22	1.29	0.26	0	1.18	0	0	0	0	0	0.28	0	0.51	0	0.22	0.36	0.67	0.6	0	0	0	0	5.84	0	0.62
53.68	50.48	72.24	63.44	74.39	44.2	53.54	57.74	63.88	69.57	74.03	41.6	42.74	63.86	56.11	60.32	34.3	39.82	35.26	55.26	49.92	50.51	37.99	30.97	31.14	2.38	47.11	50.65
3.2	3.7	1.78	2.1	2.72	2.93	4.58	3.21	0.66	1.94	2.4	7.76	11.63	5.6	5.29	5.69	10.51	14.06	8.82	8.78	9.11	6.35	10.53	10.51	20.23	0	6.88	4.72
0.69	0.77	0.27	0	0.69	0	0	0.17	0.23	0.43	0.58	1.01	0.34	0.16	0	0.19	0.14	0.14	0	0	0	0.43	0	0	1.11	0	0.66	0
0	0.59	0	0	0.78	0	0	0.91	0.55	0.31	0.26	0.31	0.19	0.16	0	0.12	0	0.16	0.09	0	0	0	0.24	0	0	8.71	0	0.88
0.64	0.32	0.13	0.24	0.31	0.06	0.1	0.18	0	0.13	0.17	0	0	0.18	0.11	0	0.05	0.09	0	0	0.11	0	0.29	0	0	0	0.11	0.13
128.32	190.96	105.53	87.45	105.17	106.3	77.1	164.32	139.31	64.04	82.31	127.28	62.57	124.41	76.28	67.12	81.23	70.22	69.97	102.4	47.67	122.06	116.08	52.92	25.44	69.04	89.67	120.14
9.83	7.79	11.22	7.56	10.36	11.95	10.97	7.7	6.81	9.43	10.02	8.14	8.41	9.55	8.04	8.84	6.28	6.06	6.16	10.72	7.33	5.96	9.74	4.31	8.27	16.59	10.68	10.19
10.31	14.67	11.06	10.18	13.46	8.54	8.91	12.01	9.15	8.06	9.79	10.47	7.37	10.11	9.71	11.93	11.25	11.48	8.51	9.31	11.98	13.75	13.66	8.45	4.53	0	10.34	10.86
3.45	1.85	3.23	2.73	2.03	7.17	4.29	3.3	3.07	2.81	4.82	4.65	5.38	7.9	2.26	3.33	3.2	5.84	4.39	3.96	6.84	4.46	7.23	6.55	8.4	0	0	5.18
6.67	8.69	7.94	6.99	8.98	4.85	7.56	8.61	5.97	6.6	6.45	6.88	6.1	10.15	11.97	6.82	7.44	6.71	6.5	10.05	6.39	10.03	7.9	5.4	4.29	0	5.52	8.45
0	0	0.33	0	0	0	0	0	0	0	0	0	0	0	0	0	0	0	0	0	0	0	0	0	0	0	0	0
0	0	0.66	0.64	0.46	0	0.44	0.1	0.14	0.78	0.33	0.89	0	0.31	0	0	0	0	0	0	0	0.6	0	0	0	0	0	0
0	0	0	0	0	0	0	0	0	0	0	0	0	0	0	0	0	0	0	0	0	0	0	0	0	0	0	0
1.21	0	0	0.39	0.29	1.41	0	0.51	0.99	1.16	0.35	0.44	0.49	0	0	0	0	0	0	1.09	0.66	0	0	0	5.85	0	0.56	0
14.02	11.35	10.88	10.94	6.72	22.07	22.59	12.66	9.52	17.11	14.67	18.37	11.85	6.08	8.22	8.76	11.22	19.1	14.55	9.47	10.4	9.39	19.95	8.58	28.82	0	8.72	11.93
12.9	24.14	18	9.12	17.66	15.41	12.73	22.32	16.38	21.33	14.98	16.22	7.07	20.74	13.93	13.65	15.04	12.38	8.02	13.24	10.76	19.34	7.59	10.78	5.45	0	18.01	15.81
10.04	7.68	8.37	7.04	7.12	7.79	9.4	5.93	8.88	7.55	7.58	6.92	8.54	13.36	11.72	12.18	9.1	7.29	12.26	13.63	10.76	13.1	12.77	8.9	3.65	12.41	8.98	17.6
0.2	0.48	0	0.76	0.59	0	0.19	0.52	0.47	0.72	1.2	0.61	0.75	0	0.73	0	0.43	0.46	0	0.83	0.45	0.84	0.18	0	0	0	0.99	0.73
21.47	17.21	18.28	13.17	18.69	17.96	20.38	18.83	17.98	15.42	19.76	16.37	8.01	13.05	6.81	10.45	6.96	6.06	3.79	14.93	7.15	9.78	8.47	4.41	6.56	0	9.54	18.01
0	1.31	0	0	0.34	0	0	1.88	0.61	0	0	0	0	0	0.33	0.57	0	0.69	1.56	0	0.73	0	0	0	0.35	0	0	0
0	0	0	0	0	0	0	0	0	0	0	0	0	0	0	0	0	0	0	0	0	0	0	0	0	0	0	0
14.93	14.31	15.86	22.19	15.86	16.56	22.01	16.05	16	17.58	20.53	18.21	17.38	18.23	13.49	13.69	16.98	15.8	17.13	13.61	15.47	21.67	17.5	19.28	23.98	4.59	15.45	19.58
2.53	3.05	2.13	2.3	3.21	4.47	1.26	1.49	0.58	3.38	3.38	5.32	6.69	5.91	6.64	4.74	1.7	5.37	12.64	8.43	10.79	7.36	3.5	7.71	0	0	1.84	2.67
21.22	15.44	21.63	20.04	18.59	22.34	24.97	14.74	17.43	17.77	22.19	20.86	17.12	20.02	18.31	20.07	18.29	16.56	16.98	22.1	19.56	23.87	16.54	15.85	9.82	5.67	16.38	20.12
1.36	0	0.77	0.83	0.68	0	1.12	0.33	1.98	2.12	1.45	0.61	0.54	0	0.3	0	0	0	0.74	0.28	1.1	0.84	0	0	0	0	0.37	0
2.51	6.81	2.03	1.59	5	3.75	3.51	2.83	2.85	2.32	3.67	1.08	2.34	4.24	1.96	2.65	3.25	3.57	2.19	4.78	3.8	3.09	2.8	2.88	1.96	0	4.37	6.8
0.55	0.13	0	1.42	0.64	0.55	0.65	0.53	0.98	1.14	0.21	0.35	0.35	0.91	0.64	0.46	0.51	0.48	0	0	0.24	0.71	0.36	0	0	0	0.56	1.01
0.27	0.12	0.24	0	0	0.11	0.05	0.11	0.07	0.08	0.12	0.07	0	0.06	0	0.16	0	0	0	0	0	0	0.11	0.07	0	0	0.1	0.12
25.8	40.74	23.11	14.9	24.06	14.01	14.61	39.61	21.17	18.83	19.84	14.59	9.23	17.81	13.64	11.99	14.07	13.27	9.76	13.74	15.21	12.87	18.36	3.97	16.05	5.43	16.17	20.33
0.39	0.9	0.84	0.4	2.15	0.33	0.13	0.8	0.92	1.02	0.83	1.09	0.36	0.64	0.82	0.73	0.93	0.27	0.54	1.21	0.57	0.53	0.47	0.27	0.16	0	1.44	1.13
1.33	1.73	4.12	0.94	2.92	1.13	1.05	4.07	2.74	0.45	2.92	2.15	0.88	0.52	0.83	0.45	1.36	0.18	0.23	0.57	0.22	0.78	0	0.33	0.61	0	0.26	1.16
21.36	11.39	18.58	17.6	16.84	19.81	23.83	11.76	13.41	16.43	21.31	12.71	12.5	17.26	13.32	17.52	14.26	15.95	17.17	14.96	16.61	16.47	12.71	16.25	11.29	3.33	10.81	14.61
0	0	0.51	0	0	0.38	0	0	0	0	0.21	0	0	0	0	0.53	0	0	0	0	0	0	0.35	0	0	0	0.41	0
0.24	0.16	0.47	0.25	0.19	0.2	0	0	0	0.14	0	0.61	0.34	0.19	0	0	0	0	0	0.16	0	0.29	0.16	0	0	0	0.31	0.67
41.75	49.06	42.28	36.91	49.13	37.04	43.51	55.65	43.58	40.7	42.95	36.39	27.97	36.21	34.11	36.72	30.33	28.66	27.88	32.73	29.3	28.81	32.07	21.61	31.66	17.33	29.68	36.24
18.81	21.26	18.61	15.13	18.49	13.82	17.22	18.49	18.93	17.54	15.77	21.56	21.15	18.14	20.67	20.44	14.9	15.58	14.93	21.23	16.68	16.85	17.01	14.95	27.7	6.63	15.58	21.4
7.22	6.61	8.7	5.57	6.47	6.37	6.62	6.21	6.85	7.97	5.97	6.06	1.6	2.01	1.96	3.29	2.66	1.21	0.61	2.23	1.45	2.86	2.48	0	1.86	0	2.07	3.59
64.93	80.41	77.84	39.86	90.52	49.01	57.37	42.98	71.55	60.1	56.42	64.03	31.63	53.69	20.29	23.11	13.47	9.2	18.47	44.87	12.5	42.02	18.03	2.19	10.82	32.95	30.02	53.34
0	0	0	0	0	0	0	0	0	0	0	0	0	0	0	0	0	0	0	0	0	0	0	0	0	0	0	0
0	0	0	0	0.67	0	0	0	0	0.29	0	0.18	0.42	0	0	0	0.19	0	0.13	0.16	0	0	0	0	0	0	0	0
0	0	0.38	0	0	0	0	0	0.24	0	0	0	0.13	0	0	0	0	0	0	0	0	0	0	0	0	2.45	0	0
0.96	0.41	0.97	0.87	3.37	1.05	0.68	0.92	1.95	2.96	1.29	0.68	0.54	2.2	0.27	0	0.39	0	0.21	0.81	0.65	0	0.98	0.29	0.88	0	1.53	1.91
2.37	0	1.15	3.74	2.27	2.42	3.05	2.32	3.07	2.66	3.63	0.46	2.76	2.08	0.33	0.57	1.99	4.18	0	1.22	4.71	2.14	0.08	4.84	0	0.66	2.32	1.61
36.59	47.82	34.66	28.31	39.9	34.92	36.8	35.96	45.92	40.04	42.15	42.42	31.52	25.52	14.15	16.61	7.68	8.32	8.28	28.59	9.7	19.26	9.28	4.27	13.51	0	17.54	39.76
0.83	2.75	0	1.67	1.29	0.94	1.06	3.41	1.04	1.49	0.45	2.61	0	4.72	2.95	0	0	0.05	5.36	0	1.35	2.3	7.14	4.57	3.2	0	0.2	0
1.03	4.32	0.32	0	0.55	2.26	1.27	4.01	0.89	1.78	0.31	0.52	1.57	0.41	0.58	0.46	0.47	0	0.77	1.52	0	0	1.24	0	0.23	0	1.48	3.14
3.97	2.33	1.18	0.96	2.68	1.82	2.72	2.59	1.47	2.43	3.42	2.87	0.34	1.93	1.11	0	0.73	0.87	0	1.06	0	1.26	0	0.14	0.38	0	0	1.78
0	0	0	0	0.06	0	0	0	0	0	0	0	0	0	0	0	0	0	0	0	0	0	0	0	0	0	0	0
7.39	7.21	15.35	10.96	11.2	7.95	9.08	6.13	18.62	15.38	15.87	6.6	6.9	12.84	17.44	16.09	8.7	6.66	7.77	15.06	16.51	15.57	6.87	5.03	15.59	0	15.15	18.83
1.16	3.83	2.18	1.11	4.39	0	2.35	0.62	0	1.49	1.49	0.81	0	1.05	0	1.34	0	0	0	1.83	1.58	0.77	0	0	0	0	0	0
0	0	0.21	0	0	0	0	0	0.25	0	0	0	0	0	0	0	0	0	0	0	0	0	0	0	0	0	0	0
3.46	3.79	3.66	2.24	3.51	3.11	2.93	3.67	2.39	3.34	3.71	3.44	2.01	2.35	0.91	1.93	2.07	1.04	2.16	2.04	1.46	2.45	1.72	0	1.47	0	2.87	3
2.84	4.2	0.01	8.3	3.25	0	6.78	1.6	0	8.87	12.96	10.41	9.8	5.72	13.64	10.08	5.64	5.88	12.02	4.66	6.59	5.39	0	11.92	18.2	0	2.2	0
0.12	0.05	0.05	0.15	0.58	0.24	0.21	0.92	0.41	0.72	0.22	0.54	0	0.25	0	0.37	0.05	0	0	0.13	0	0.21	0.1	0	0	0	0.09	0
3.52	2.74	1.69	1.85	1.86	3.29	2.58	2.29	2.38	3.85	2.86	0.71	0.71	3.9	0.11	0.3	0.97	1.17	0.99	2.25	0.4	1.33	2.45	0.75	0	8.4	0.98	2.11
13.8	15.37	2.98	3.39	4.02	12.37	9.32	17.13	3.85	4.97	4.42	10.27	19.09	7.69	5.25	8.72	11.92	13.61	20.15	7.89	7.73	5.87	12.53	12.57	9.5	0	5.76	4.51
2.2	0	5.63	5.45	2.59	4.33	4.53	0.87	3.12	6.22	7.42	0.58	1.74	1.65	5.44	5.05	1.4	1.24	0.72	5.12	4.19	5.37	1.95	2	0.75	0	3.37	6.87
0	0	5.42	10.11	3.39	7.64	9.48	0.95	3.92	11.38	3.58	6.38	8.09	7.64	12.6	13.6	10.17	11.88	9.69	7.59	10.83	7.4	10.23	5.13	10.42	0	11.53	6.66
3.66	3.77	1.93	8.41	2.96	7.77	6	2.39	2.08	5.22	5.4	3.89	4.15	2.72	5.63	5.94	3.41	3.25	2.54	2.75	4.85	6.82	4.4	3.34	8.89	0	3.98	5.22
4.75	6.63	6.04	6.08	8.95	6.36	8.34	4.76	5.75	6.32	5.58	4.34	5.69	5.8	6.75	3.92	6.79	5.32	6.44	3.82	6.7	3.31	6.14	5.29	1.11	10.42	4.5	4.76
2.29	1.53	236.49	225.8	235.48	1.53	2.03	2.38	232.58	218.19	230.78	0.93	0.67	173.28	224.37	281.93	1.4	1.96	1.49	225.17	255.29	241.86	2.01	1.22	1.44	113.31	306.63	244.11
3.87	3.86	4.46	2.82	2.83	2.74	3.73	1.65	2.68	3.36	2.54	0.77	7.81	2.19	1.64	1.68	2.37	3.39	2.64	3.03	2.49	2.27	4.14	2.95	2.37	0	0.63	1.83
2.06	1.37	3.14	3.45	2.7	3.31	3.11	2.95	3.49	3.09	4.03	1.59	2.24	1.44	2.51	1.77	1.81	1.9	0.87	3.86	1.91	1.73	3.64	0.79	2.73	0	1.65	3.06
4.49	3.15	6.24	3.59	4.76	11.34	13.15	1.26	4.47	7.66	6.78	10.79	19.1	3.98	12.7	10.23	6.64	9.64	11.41	8.08	8.74	8.28	9.64	11.54	6.88	0	6.29	5.83
0	0	0	0	0	0	0.09	0.06	0	0.19	0	0	0	0	0	0	0	0	0	0.05	0	0	0.05	0.07	0	0	0	0
3.09	1.13	1.07	0.93	0	2.55	1.12	1.03	1.48	1.51	1.34	2.36	1.4	0	0	0.27	0	0.71	1.23	0.21	1.61	0.37	1.11	0	0	0	1.32	1.58
6.63	8.11	6.82	5.47	6.28	7.34	6.6	7.84	7.59	6.79	7.32	8.28	4.59	4.11	3.18	3.75	3.8	3.25	3.16	3.74	2.94	3.03	5.08	1.97	5.43	1.67	3.18	5.35
29.93	21.65	19.67	20.11	24.83	20.64	31.55	16.82	20.72	23.92	29.98	25.25	26.67	22.03	25.91	17.89	18.62	18.8	25.57	19.24	26.9	25.97	22.79	18.55	18.23	0	21.27	25.83
26.04	29.62	28.1	19.1	25.52	27.13	23.64	23.64	28.32	31.27	28.87	18.17	9.49	11.54	8.02	8.88	5.96	4.68	4.16	12.57	5.85	13	10.06	1.59	7.65	1.66	11.48	16.35
0	0	0	0	0	0	0	0	0	0	0	0	0	0	0	0	0	0	0	0	0	0	0	0	0	0	0	0
37.95	21.57	41.53	57.73	45.51	42.35	44.55	24.31	32.6	40.84	49.64	33.76	32.18	32.58	33.26	35.34	38.18	43.25	37.82	28.99	44.25	38.6	36.06	48.53	72.38	26.11	40.63	24.99
21.83	12.43	31.25	33.5	13.67	42.29	48.46	15.39	17.74	42.92	42.96	35.82	45.51	13.59	29.79	35.24	15.4	29.06	26.24	25.35	33.09	28.94	23.31	26.69	34.72	0	24.18	22.69
14.14	8.19	13.57	14.71	10.42	11.94	16.92	8.77	11.44	15.13	15.69	13.44	9	7.34	8.27	6.58	7.25	5.06	7	7.87	3.48	8.53	7.3	3.4	5	0	7.52	8.26
0	4.62	0	2.35	0	2.63	1.32	3.22	0	3.87	2.51	0	3.97	5.42	2.09	1.73	7.81	7.91	6.63	1.74	6.93	0	11.36	6.14	4.06	0	5.82	2.22
0	0	0	0	0	0.97	0	0	0	0	1.66	0	0	0	0	0	0	0	0	0	0	0	0	0	0	0	0	0
0	0	0.31	0	0.19	0	0.26	0.46	0.52	0.11	0	0.26	0	0	0	0	0	0	0.11	0	0	0	0	0	0	0	0.24	0
15.71	14.58	17.02	13.62	17.82	7.79	10.98	14.24	16.21	12.72	12.75	10.34	5.88	17.28	4.95	7.49	5.67	1.88	5	13.85	4.31	12.11	5.48	3.98	1.66	0	3.86	13.68
3.45	0	4.4	4.69	2.59	3.5	4.17	2.26	3.16	3.22	4.51	3.07	1.82	2.68	1.85	1.75	2.68	3.03	2.87	3.43	2.31	4.38	3.49	3.14	5.91	0	4.37	3.23
0.07	0.07	0	0.13	0	0.37	0.16	0.2	0	0.14	0.09	0	0	0.07	0.06	0.12	0	0.2	0	0	0.12	0.2	0	0.4	0	0	0.3	0.21
4.71	2.71	3.45	2.76	5.1	3.62	4.34	7.74	6.88	6.44	3.57	5.88	5.78	6.07	5.12	7.67	5.87	7.85	5.31	8.31	5.36	4.17	4.25	2.87	2.77	0	5	7.19
0.43	0.64	0	0.15	0	0.47	0.19	0	0.69	0.16	0	0	0.18	0.62	0.07	0	0	0.15	0	0	0.32	0.28	0	0.65	0	0	0.21	0.44
3.49	2.24	3.52	2.93	3.12	2.59	4.4	1.46	4.18	2.66	4.7	3.04	1.76	2.63	1.39	1.21	1.75	0.93	1.7	1.82	1.19	1.67	1.26	1.5	3.1	0	0.99	3.16
0	0	0	0	0	0	0	0	0	0.39	0.67	0	0	0	0	0	0	0	0	0	0	0	0	0	0	0	0	0
366.84	422.73	272.33	781.08	307.83	350	543.89	269.74	322.49	304.16	791.9	254.16	1142.94	209.7	229.89	308.84	162.79	337.53	305.03	177.58	281.73	109.98	94.41	205.1	48.2	7.92	277.35	402.4
0	0	0	0	0	0	0	0	0	0	0	0	0	0	0	0	0	0	0	0	0	0	0	0	0	0	0	0
14.29	7.91	14.77	15.61	9.85	14.96	21.03	9.91	10.7	17.07	16.23	17.93	19.46	16.45	19.52	20.64	19.84	23.52	26.27	21.24	24.72	20.85	21.45	32.25	33.57	12.25	15.71	18.84
73.48	77.4	78.14	107.64	74.37	95.48	82.17	50.37	66.57	81.26	87.68	77.21	138	65.92	70.31	78.18	101.57	132.89	111.63	61.49	73.73	176.19	71.56	115.06	110.03	13.58	72.09	55.86
3.02	1.35	0.42	4.23	0.66	1.87	2.75	1.51	3.05	4.13	2.91	2.2	2.33	4.61	0	0.86	0.19	3.26	3.71	2.19	1.47	2.26	2.36	0.54	0	0	2.02	0.05
188.71	232.93	176.45	190.04	206.17	195.76	181.64	180.38	207.66	222.81	179.32	217.29	232.73	174.34	180.94	198.96	211.31	241.98	221.19	183.44	203.8	253.37	196.42	210.35	169.43	55.33	173.55	169.73
144.23	378.91	0	0	9.14	9.38	97.77	462	32.54	2.3	5.12	84.69	0.56	138.8	10.75	58.14	512.07	435.87	306.08	0	60.1	7.06	451.73	288.74	807.1	74.78	31.32	0.02
0.26	0	0	0	0	0	0	0.06	0	0	0	0	0	0	0	0	0	0	0	0	0	0	0.11	0	0	0	0	0
0	0	0	0	0	0	0	0	0	0	0.52	0	0	0	0	0	0	1.73	0	0	0	0	0	0	0	0	0	0
33.42	29.14	7.81	6.47	7.44	20.9	22.27	23.38	8.48	6.95	6.04	32.15	11.99	6.83	6.28	4.56	10.33	11.49	8.85	6.34	4.52	5.44	11.79	4.66	21.5	4.37	6.73	7.87
3.75	2.83	1.93	1.72	2.87	3.35	2.67	3.25	1.96	1.56	2.24	2.48	2.22	2	1.58	2.02	3.45	2.35	4.23	1.49	2.72	1.54	3.53	2.64	5.3	0	3.07	3.55
7.13	2.8	6.43	9.55	4.12	5.45	2.4	4.25	5.75	13.44	9.28	5.92	4.16	8.37	6.08	9.49	7.51	5.5	5.89	8.31	2.91	5	8.44	1.94	11.67	6.83	4.82	7.55
0.06	0.05	0.05	0	0	0	0	0.15	0	0.14	0	0.06	0.05	0.2	0.19	0.09	0.05	0.08	0	0.09	0	0.05	0.24	0	0	0	0	0.06
45	29.31	44.63	42.1	36.67	44	54.67	29.9	39.07	45.95	50.69	37.11	31.26	31.33	27.28	30.5	26.95	26.99	27.9	33.61	24.85	29.62	27.38	28.72	25.22	21.38	22.77	33.65
24.5	31.14	47.61	51.89	49.31	20.66	24.1	17.43	55.95	46.71	47.78	23.46	62.65	104.41	99.8	100.42	90.9	81.2	90.02	123.87	141.99	90.28	67.33	98.56	38.03	110.01	107.7	123.74
14.02	10.47	6.62	6.33	7.04	7.55	8.55	12.75	8.07	5.37	6.78	9.03	8.12	11.47	5.89	6.47	7.05	6.38	7.62	12.45	6.62	11.52	9.28	7.07	4.57	12.06	7.31	19.64
3.67	2.65	1.09	0.69	1.76	3.35	3.71	1.72	1.55	0.93	0.81	1.95	1.9	0	0.6	0	0.98	1.72	2.63	0.56	0.23	0.47	2.08	2.29	1.74	0	0.53	0
0.26	0	0	0	0	0	0	0	0	0	0	0	0.26	0	0.13	0.1	0.05	0.1	0	0.05	0	0	0	0	0	0	0	0
24.12	24.64	20.85	16.08	24.16	24.23	30.24	18.39	22.12	26.92	23.68	26.88	15.58	16.38	13.58	7.66	13.89	5.99	8.1	19.45	9.19	15.43	12.18	6.91	9.49	9.03	13.49	28.41
21.7	25.44	26.56	22.69	30.34	20.22	24.41	27.89	27.12	27.05	27.17	20.86	10.62	14.74	12.37	12.05	10.9	6.82	9.15	15.05	8.87	12.23	14.49	4.23	18.18	1.25	12.3	18.49
0	0	0	0	0	0	0	0	0	0	0	0	0	0	0	0	0	0	0	0	0	0	0	0	0	0	0	0
1.73	1.33	2.17	1.91	0.94	2.41	1.99	2.44	0.92	1.88	1.51	1.66	1.66	0.9	1.44	1.3	2	1.64	1.41	1.5	1.38	3.08	0.82	2.56	0.47	0	0.61	1
2.45	2.4	2.99	3.93	0	2.47	1.42	2.67	3.45	3.14	4.63	5.13	8.23	6.39	5.65	5.39	3.18	1.53	3.91	2.94	3.51	5.15	3.12	4.77	4.64	0	1.71	3.63
0	0	0	0	0	0	0	0	0	0	0	0	0.08	0	0	0	0	0	0	0	0	0	0	0	0.42	0	0	0
0	0	0	0	0	0	0	0	0	0	0	0	0	0	0	0	0	0	0	0	0	0	0	0	0	0	0	0
9.82	4.88	6.85	5.5	6.07	7.74	7.54	5.15	4.94	5.37	7.22	6.48	5.35	7.8	5.5	7.51	8.05	6.77	9.06	7.87	7.29	6.78	7.01	6.39	5.56	3.12	3.65	6.87
0.38	0	0.24	1.17	0	0.49	0.13	0	0	0	0.3	0.17	0	0	0	0	0	0	0	0	0	0	0	0	0	0	0	0
0	1.17	0.89	0.91	0	0	0.63	1.08	0	0.49	1.71	0	0.38	0.4	0	0	0.19	0	0	0.5	0	1.15	0	0	0	2.22	0	0
5.76	5.51	5.46	9.71	3.95	7.8	5.17	2.25	6.23	6.41	7.47	5.79	4.29	6.62	4.85	5.15	3.49	4.04	8.54	6.58	8.25	7.32	6.23	7.46	0	0	6.6	10.1
3.19	3.8	2.95	2.24	5.52	2.63	2.2	3.18	2.17	1.94	2.29	4.12	1.94	1.93	2.47	2.13	0.86	1.2	0.89	0.99	1.61	3.92	1.44	0.89	0.08	0	2.21	2.12
9.19	3.87	4.39	6.71	4.02	8.82	4.61	6.12	4.82	7.02	6.23	0	7.27	11.09	3.02	4.65	8.1	7.28	9.46	13.36	6.28	9.59	11.23	11.17	17.95	4.67	2.63	14.33
6.49	3.63	13.02	8.68	8.12	2.94	6.95	5.91	11.03	13.09	10.64	3.05	1	4.76	7.9	4	1.67	0.98	1.98	7.46	3.08	6.25	1.08	1.68	3.53	2.84	4.6	8.11
32.94	42.45	38.31	35.52	38.02	28.61	30.95	41.71	34.9	36.53	34.45	30.86	17.74	25.43	21.07	17.74	15.1	9.7	11.22	20.94	14.83	23.8	15.37	4.16	14.55	0	19.6	21.45
0.07	0	0	0	0	0	0	0.06	0	0	0	0	0	0.05	0	0	0.05	0	0	0	0	0	0	0	0	0	0	0
0	1.45	2.86	1.45	4.78	0.88	0.85	8.06	0.46	0.98	0.82	0	1.06	1.7	1.54	0	0.41	0	0.46	1.91	0.88	0	0	1.33	0	0	0.71	0.48
4.56	1.38	3.84	5.89	2.94	3.49	2.93	2.2	1.58	6.62	4.92	0.67	3.22	3.37	3.16	2.13	1	1.79	1.2	2.65	2.57	2.38	0	0.77	4.1	6.99	0.97	2.33
1.98	0.86	2.11	1.8	1.29	0.71	2.95	4.75	1.57	2.63	1.47	3.11	2.71	2.64	5.25	3.78	3.46	1.93	2.25	4.34	3.09	2.39	2.79	0.91	0	0	2.04	3.52
4.25	2.82	5.7	6.63	3.31	1.82	6.56	0.91	2.77	6.13	5.62	7.94	4.71	2.27	6.66	3.97	2.58	4.05	3.72	6.21	2.62	4.92	2.02	3.83	1.08	9.77	7.58	3.7
0	0.8	1.2	0	0	0	0	0.88	1.18	1.42	1.63	0	0	1.48	0	1.22	0	0	0	0	1.09	0	0	0	0.48	0	0.84	1.66
37.4	41.5	53.94	47.77	47.82	38.93	46.48	49.44	48.33	48.47	46.59	42.68	29.8	31.24	36.67	41.36	31.9	34.15	24.69	36.9	31.8	30.67	36.33	24.78	23.96	7.66	28.8	35.07
0.31	0.23	0	0.05	0.18	0.56	0.23	0	0	0	0.24	0	0	0	0	0.39	0	0.33	0	0	0.21	0.37	0.4	0.26	0	0	0.29	0.15
15.84	14.51	16.93	15.95	15.15	14.6	16.28	13.3	15.48	16.91	15.6	10.94	13.7	17.91	13.83	16.78	15.12	13.77	13.14	16.35	20.07	17.24	15.86	10.61	9.34	7.48	21.17	21.86
0	0	0	0.2	0.72	0	0.63	0.5	0.3	0.47	0.66	0.3	0.22	0	0.48	0.61	0.6	0.81	0	0.77	1.27	0.2	0.22	0.25	0.27	12.49	0.18	0
0.07	0.07	0	0	0	0.06	0.51	0	0.21	0.09	0.13	0	0.06	0.12	0	0.06	0.11	0.05	0.05	0.11	0	0.06	0.06	0.51	0	0	0	0.14
0	0	0	0	0	0	0.31	0	0	0	0	0	0	4.41	0	0	0	0	1.19	0	6.24	0	0	0	0	0	0	0
8.53	7.77	8.21	9.14	8.69	5.62	9	7.76	8.67	4.52	9.3	6.79	2.43	4.47	5.91	8.93	4.99	6.08	5.91	6.32	5.95	6.4	3.77	5.25	0	0	4.62	8.37
6.83	9.11	4.97	2.71	8.64	4.07	3.06	10.43	9.6	6.71	5.02	6.44	1	1.53	0.32	0.49	0	0	0	1.87	0	1.1	0	0	1.6	2.09	0.78	2.67
1.68	1.22	1.1	0.54	3.3	0.9	1.16	1.34	1.98	1.77	1.17	1.92	0.32	0.81	0.98	0.29	0.22	0.29	0.34	0.5	0.49	0.68	0.12	0.4	0	0	0.55	1.33
5.86	7.04	8.93	6.29	6.29	8.47	5.61	5.74	3.9	6.93	6.46	5.77	6.2	2.01	7.92	7.67	8.43	13.34	9.04	5.71	7.18	9.32	7.68	5.48	7.53	0	7.84	5.49
27.63	28.23	12.54	9.53	10.51	17.66	15.59	35.59	12.53	10.94	11.49	14.96	12.46	15.87	5.05	6.45	16.31	11.68	12.93	8.85	8.57	9.67	21.63	13.6	5.01	2.23	9.15	13.6
0.43	1.16	1.8	0.63	0.62	0	1.29	0.69	1.76	0.83	0.47	1.3	3.39	1.33	0.55	0.8	2.02	1.87	1.58	1.51	1.85	0.77	0	2.01	0	0	0.38	0
4.88	5.33	8.21	6.57	6.77	4.85	4.98	7.94	8.58	7.07	5.01	5.84	6.06	6.85	5.55	7.73	4.4	6.54	3.34	8.63	6.95	5.64	7.06	3.07	10.39	0	6.77	5.78
0	0.06	0	0	0	0.05	0	0	0.13	0	0.04	0	0	0	0	0	0	0.05	0	0.05	0.05	0	0.22	0	0	0	0	0
465.35	422.78	496.72	367.82	428.47	363.06	485.15	375.74	424.51	531.9	418.57	589.57	370.35	381.8	266.51	348.3	191.02	209.27	189.22	275.59	232.79	267.96	182.19	126.1	179.58	23.32	134.66	240.44
0	0	0	0	0	0.62	0.56	0.18	0	0	0	0	0	0	0	0	0.3	0	0	0	0	0	0	0	0	0	0	0
0	0	0	0	0	0	0	0	0	0	0	0	0	0	0	0	0	0	0	0	0	0	0	0	0	0	0	0
0	0	0	0	0	0.91	0	0	0	0	0	0	0	0	0	0	0	0	0	1	0	0	0	0	0	0	0	0
1.2	0.87	2.74	1.77	1.28	1.97	0	1.81	0	0	0.92	0	0.92	0	0.82	0.7	0.21	0	0	0	0	2.5	0	0.26	0	0.84	1.27	0
0.06	0	0	0	0	0	0.04	0	0	0	0.04	0.25	0	0	0	0	0	0	0	0	0.05	0.11	0	0	0	0	0	0
12.88	17.27	5.45	1.97	6.86	16.34	10.7	16.14	5.03	3.03	2.48	17.04	23.29	12.16	5.26	8.89	20.21	35.45	38.99	5.85	12.01	4.49	32.32	39.94	115.22	0	2.86	6.54
2.8	2.57	3.78	6.75	3.36	5.83	7.67	2.56	2.34	4.01	6.04	2.78	3.59	3.38	4.27	3	2.64	2.92	1.82	2.41	5.1	5.78	3.03	5.21	4.97	0	4.74	2.28
1.69	1.63	0.91	1	1.32	0.99	1.41	1.91	0.99	1.49	0.64	0.65	1.59	1.06	0.81	1.22	0.83	0.68	0.62	0.54	1.02	0.79	1.36	0.5	0	0	0.39	0.72
3.26	7.8	28	24.3	22.83	4.35	5.51	2.96	25.73	22.57	27.53	8.34	16.74	29.52	42.92	46.3	15.66	11.5	13.23	48.41	43.76	45.05	13.14	13.13	21.59	9.24	40.6	56.71
0	0	0	0	0	5.13	5.29	0	0	0.62	0	0	5.97	3.64	11.37	5.1	4.59	13.91	0	15.15	0	8.01	7.48	0	13.28	3.82	0.57	21.73
0	0	1.07	0.92	0.51	0.08	0.68	0.35	0	0.18	0.8	0.31	0	2.7	0.67	0.49	0.2	0.51	0.38	0.77	3.05	0.88	0.46	0	0	0	0.74	1.65
0.34	1.17	0.22	0.42	0.34	0.81	0.47	0.31	0	0.85	0.07	0.41	0.21	0.53	0.53	0.62	0	0.25	0.25	0.74	0.09	0.17	0.07	0.19	0	0	0	0.72
4.55	3.09	3.85	3.49	2.58	4.99	5.78	2.83	3.34	4.2	4.52	3.17	5.22	4.38	1.45	4.45	2.78	3.17	4.11	4.01	2.49	4.16	2.71	3.79	1.52	0	1.89	4.66
98.38	116.96	80.65	77.83	98.54	108.63	94.83	91.42	91.57	88.96	81.17	102.98	119.68	101.39	105.12	99.03	97.67	85.91	118.91	109.81	88.18	120.16	98.51	110.38	90.64	83.53	78.44	120.28
3.86	3.69	3.94	3.13	3.89	3.94	4.48	3.05	4.18	4.23	5.59	2.64	1.52	2.32	1.46	2.28	2.97	2.2	1.81	2.43	1.04	2.17	1.98	1.29	2.32	1.5	1.69	4.06
24.22	39.3	22.65	26.27	32.36	23.82	21.98	36.15	19.43	14.48	18.03	24.79	24.89	50.44	40.6	50.58	35.08	37.35	30.66	36.68	42.24	35.61	41.71	27.23	41.51	0	31.89	32.56
18.39	11.19	5.87	9.99	9.13	0	5.12	20.82	3.2	2.92	9.85	11.81	0.91	17.31	10.16	14.44	24.25	7.52	7.48	25.64	10.2	22.43	36.31	18.47	25.48	0	22.91	27.4
0	0.12	0	0.57	0.24	0	0	0.34	0	0	0	0	0.19	0.58	0.1	0.38	0	0	0	0	0	0.16	0	0	0	0	0	0
42.37	39.77	49.24	38.15	44.24	30.96	36.21	41.89	45.49	39.94	38.36	49.51	13.47	40.21	11.76	16.2	10.14	0.32	2.43	29.58	4.39	14.96	8.08	0	0.66	0	16.41	32.32
0	4.54	0	3.91	0	1.15	2.53	0	0	0	0.94	0	3.48	0.02	1.3	0	2.11	1.95	1.81	0	3.53	1.38	0	0	0	4.05	1.53	0
0	0	0	0	0	0.33	0	0	0	0.2	0	0	0	0	0	0	0	0.38	0.37	0	0.42	0	0	0	0	0	0	0
4.84	16.33	5.25	4.1	6.47	1.14	0.85	22.46	7.39	2.15	5.46	0	0	9.86	2.51	2.59	0.72	0	0.91	11.19	3.27	4.93	5.06	0	6.37	0	0	2.61
0	0	0	0	0	0	0	0	0	0	0	0	0	0	0	0	0	0	0	0	0	0	0	0	0	0	0	0
0	0	0	0.16	0.02	0	0.04	0.05	0	0.12	0.04	0	0	0.05	0	0	0	0	0	0	0	0	0.15	0	0	0	0	0
33.46	35.55	30	25.3	33.54	26.32	23.95	35.78	30.13	30.92	31.1	24.14	18.42	22.99	17.84	21.26	15.79	19.93	17.51	23.86	19.81	19.82	26.65	14.16	28.19	25.79	19.64	25.13
0	0	0	0	0	0	0	0	0	0	0	0	0	0	0	0	0	0	0	0	0	0	0	0	0	0	0	0
4.87	1.51	4.15	3.02	2.08	2.61	5.03	1.62	2.26	2.9	3.52	5.4	5.46	5.27	4.55	5.94	4.75	5.68	5.87	5.63	6.49	3.72	4.72	6.42	8.16	17.72	5.14	5.65
13.9	9.66	10.39	11.07	12.78	12.53	15.97	11.24	18.34	12.18	18.18	8.42	6.46	9.08	8.91	8.5	5.38	5.72	5.75	11.96	9.16	6.34	6.24	4.42	3.65	1.15	6.26	11.17
0	0	0	0	0	0	0	0	0	0	0	0	0	0	0	0	0	0	0	0	0	0	0	0	0	0	0	0
84.6	68.66	94.48	89.16	85.27	101.16	94.99	64.26	82.76	101.62	96.14	76.39	86.3	68.76	75.39	84.8	66.7	78.29	70.82	77.41	79.99	88.48	71	69.41	54.72	28.48	69.53	79.79
13.32	9.16	13.54	7.51	11.98	9.65	10.92	10.74	12.44	11.27	12.04	7.42	4.11	5.46	5.29	4.33	2.75	2.08	3.06	5.6	3.91	4.41	3.15	1.4	6.32	0	5.36	6.27
0	0	2.82	0	2.6	0	0	1.19	3.07	0	0	4.57	0	1.36	0	0	0	2.13	3.66	0	1.55	0.59	2.26	0	10.76	0	6.99	2.33
0.32	1.16	0.65	1.13	1.18	0.18	1.33	1.28	0.93	0.56	0.82	0.52	0.2	1.01	0.21	0.17	0	0.21	0.07	0.51	0.23	0.57	0	0.04	0.78	0	0.16	0.55
0	0	0	0	0	0	0	0	0	0	0	0	0	0	0	0	0	0	0	0	0	0	0	0	0	0	0	0
26.54	25.51	10.94	14.69	13.61	27.71	22.36	27.35	17.71	10.25	11.82	13.39	10.83	12.04	12.08	8.21	11.37	9.52	13.34	8.15	10.16	15.45	6.37	9.88	3.83	0	10.96	9.9
6.35	1.84	3.89	6.92	1.91	11.46	6.84	2.29	5.03	7.83	5.4	6.68	4.86	3.44	3.83	3.9	2.96	4.21	5.33	3.87	4.07	4.88	2.77	5.14	1.48	0	2.69	2.79
0	0.11	0	0	0	0	0	0	0.12	0	0.07	0	0	0	0	0	0	0	0	0	0	0	0	0	0	0	0	0
0	0	0	0	0	0	0	0	0.5	0	0	0	0.25	0	0	0	0	0	0	0	0	0	0	0	0	0	0	0
70.8	52.41	53.91	54.06	44.62	56.54	67.57	51.87	51.7	52.36	51.39	51.94	56.55	51.53	50.73	64.18	67.06	74.06	80.43	60.09	56.68	43.9	69.28	87.48	109.14	36.92	47.65	70.21
0	0	0	0	0	0	0	0	0	0	0	0	0	0	0	0	0	0	0	0	0	0	0	0	0	0	0	0
0	0	0	0	0	0	0	0	0	0.03	0.03	0	0	0	0.12	0	0	0	0	0.11	0	0	0	0	0	0	0	0
12.33	15.22	15.79	13.73	16.46	11.51	14.03	18.4	14.01	15	15.47	12.66	5.99	8.74	9.18	8.58	6.32	4.81	4.57	8.31	5.53	6.26	6.83	3.65	7.81	0	5.59	10.7
0	0	0	0	0	0	0.07	0	0	0	0	0	0	0	0	0	0	0	0	0	0.09	0	0.1	0	0.05	0	0	0
0	0	0	0	0	0	0	0	0	0	0	0	0	0	0	0	0	0	0	0	0	0	0	0	0	0	0	0
29.95	21.93	28.33	27.19	18.96	18.97	28.87	17.03	26.25	28.74	26.36	22.05	14.26	18.74	22.05	14.68	13.92	17.26	12.93	18.74	15.62	21.32	20.94	9.67	32.19	0	25.97	33.27
1.82	2.84	5.18	2.72	2.72	1.13	2.46	4.89	3.46	1.82	2.25	1.1	1.52	4.45	2.5	1.82	2.3	1.89	1.22	4.94	2.58	2.94	1.98	4.32	0.5	1.56	1.14	3.25
0	0	0	0	0	0	0	0	0	0	0	0	0	0	0	0	0	0	0	0	0	0	0	0	0	0	0	0
11.3	4.27	7.53	8.95	6.59	6.25	7.43	0.7	11.15	5.2	6.01	1.58	7.82	6.21	1.1	4.04	4.09	6.58	1.6	4.86	0.66	4.7	0.65	2.99	2.07	0	2.15	4.58
0	0	0	0	0	0	0	0	0	0	0	0	0	0	0	0	0	0	0	0	0	0	0	0	0	0	0	0
0	0	0.06	0	0	0	0	0	0	0	0	0	0	0	0	0	0	0	0	0	0	0	0	0	0	0	0	0
0.32	0.18	0.29	0.38	0.28	0.21	0.49	0.22	0.06	0.42	0.2	0	0.06	0.49	0.52	0.4	0.2	0	0.19	0.58	0.1	0.51	0.11	0.13	0	0	0.54	0.96
0	0	0	0	0	0	0	0	0	0	0	0	0	0	0	0	0	0	0	0	0	0	0	0	0	0	0	0
2.8	5.29	3.45	5.81	3.17	9.25	7.3	6.23	5.14	7.3	8.49	4.01	1.27	4.62	2.15	0	1.68	1.13	0.69	1.82	0	0.31	0.86	0	5.85	0	3.09	0
0.39	0	1.7	0.66	3.32	0	0	1.22	0.15	0.65	1.1	0	0	1.37	4.42	0	0	0	0	0.36	0	0	0	0	0	13.82	0	0
34.05	36.44	38.37	34.17	37.88	42.06	36.83	25.16	36.78	50.48	34.67	28.1	23.96	17.54	20.17	23.74	13.88	11.87	13.3	17.11	18.7	21.58	24.7	11.9	18.3	0	25.26	23.23
39.29	25.85	36.51	37.63	35.58	39.57	45.85	37.1	34.42	35.12	45.05	32.76	31.6	34.7	35.01	41.51	31.64	43.7	43.38	32.74	37.26	27.91	37.74	36.1	2.34	2.37	30.64	29.89
3.47	3.09	3.58	5.95	2.89	6.49	7.53	3.14	4.82	4.62	4.32	4.47	5.41	2.55	3.43	5.76	5.27	3.99	5.83	6.38	4.05	4.72	5.58	2.63	7.63	0	2.97	5.85
0	0	0	0.22	0.47	0.12	0.21	0	0	0.74	0	0.38	0.1	0.1	0	0	0.14	0.05	0	0	0.08	0.18	0.09	0	0	0	0	0.12
12.21	18.91	13.4	11.68	8.64	11.38	12.18	18.78	11.86	9.32	10.39	15.6	12.11	16.99	9.8	10	12.24	10.91	6.1	13.99	10.38	23	9.69	11.62	16.72	17.49	15.21	12.21
0	0	0	0	0	0	0	0	0	0.07	0	0.12	0.09	0	0	0	0	0	0	0	0.05	0	0	0	0	0	0	0
12.38	9.5	7.52	9.79	7.85	14.43	13.5	7.42	12.79	11.75	8.75	5.69	17.97	6.93	8.52	11.4	11.53	18.74	18.54	7.28	17.7	8.58	12.63	21.82	18.69	12.78	6.33	9.75
4.4	1.62	8.08	5	3.35	1.31	1.06	0	3.27	1.09	1.04	8.91	0	0	0	0.47	5.18	7.98	7.41	0	0	0	7.23	0	11.52	0	0	0
45.61	34.99	40.11	43.55	38.14	43.44	46.09	29.23	33.77	37.8	40.76	47.66	43.33	48.84	39.95	45.22	43.77	41.75	47.53	51.59	38.34	62.5	45.53	47.87	41.63	33.26	35.68	57.09
0	0	0	0	0	0	0	0	0	0	0	0	0	0	0	0	0	0	0	0	0	0	0	0	0	0	0	0
11.96	9.44	12.67	6.57	13.14	9.81	7.93	14.37	14.42	8	9.45	9.23	5.49	5.9	5.04	6.58	1.03	0.46	1.05	7.79	0.6	11.19	1.64	0	4.38	0	5.88	16.01
62.51	49.25	62.14	62.16	57.16	56.95	63.1	55.39	57.41	66.49	68.38	42.2	48.71	54.4	53.29	64.73	57.88	71.21	68.61	57.57	68.93	52.29	57.35	89.16	39.82	5.55	55.05	55.13
18.52	18.33	16.28	24.87	15.45	22.55	18.51	21.32	21.27	13.88	14.48	15.63	10.91	13.49	13.83	5.48	2.25	3.16	2.53	22.53	8.38	27.82	0	9.11	5.36	0	11.11	15
2.63	0	0	0	0	0	0.82	0	0	0	0	0.73	2.84	0	0	2.35	0.81	1.42	0.1	0	1.26	1.23	0	6.41	9.52	0	0	1.7
31.94	43.26	17.42	16.42	21.87	21.47	24.57	61.58	19.55	17.76	17	25.23	21.01	21.3	15.37	16.48	36.38	35.37	29.95	17.51	16.55	17.08	38.54	33.45	29.11	0	18.37	19.35
24.8	26.2	23.82	18.25	22.36	21.16	24.42	29.2	19.61	18.85	21.19	17.1	15.74	23.4	15.68	21.51	19.36	19.14	20.52	19.39	16.45	16.81	21.11	18.58	11.73	2.54	14.98	22.28
37.81	55.73	56.57	30.89	52.13	33.44	40.33	70	60.33	52.05	46.4	45.03	9.14	18.89	12.96	11.69	8.73	9.64	6.92	13.24	8.9	12.41	11.18	6.04	8.19	0	10.33	15.6
30.75	35.53	25.36	31.86	34.38	34.67	34.49	31.35	32.6	34.99	38.04	31.37	42.3	28.8	29.64	32.02	26.72	29.52	31.37	27.37	29.87	30.36	23.47	29.51	12.21	11.1	22.89	30.42
1.78	1.12	0.54	1.35	0.96	0.58	1.4	0.86	0.62	1.61	1.44	0.79	0	0.69	1.12	0.54	0.02	1.04	0.44	0.85	0.35	0.55	0.37	2.61	0	0	0.46	1.79
0	0	0	0	0	0	0	0	0	0	0	0	0	0	0	0	0	0	0	0	0	0	0	0	0	0	0	0
0	0	0	0	0	0	0	0	0	0	0	0	0.11	0	0	0	0	0	0	0.07	0	0	0	0	0	0	0	0
0.92	0.57	0.78	0.78	0.39	0.17	0.3	1.21	1.92	0.4	0.62	0	0	0	0.85	0	0	0	0	0.39	0	0	0.19	0	0	0	0.61	0
0.78	0.72	0.69	0.3	1.03	0.46	1.04	4.33	2.34	0	0.73	0.56	0.11	0.25	0.81	0	0.69	0	0	0.63	0	0.87	0.37	0	0	3.23	0.29	0.56
0	0.14	0	0	0	0	0	0	0	0	0	0	0	0	0	0	0	0	0	0	0	0	0	0	0	0	0	0
2.57	0	3.84	0	0	2.15	0	2.03	0	4.01	3.67	0.24	0	0	0	0.19	0.63	0	0	0.09	0	0	0	0	0	0	0	1.68
93.15	120.16	77.93	70.92	85.84	108.98	97.06	116.21	93.01	91.16	79.07	97.95	95.32	79.66	67.5	77.42	77.59	82.48	82.87	71.77	78.42	93.78	80.88	65.61	32.12	60.16	50.4	71.31
8.15	5.42	9.06	5.2	8.34	4.9	5.76	8.15	9.41	8.86	6.59	5.58	5.05	9.27	3.68	5.91	7.24	6.7	7.18	12.92	7.15	10.83	10.87	5.14	17.28	6.21	12.82	23.79
5.72	2.42	4.86	5.67	4.17	5.68	4.45	4.84	5.4	5.81	5.05	5.01	4.17	4.03	2.96	3.36	2.35	3.96	2.77	3.65	2.77	3.67	4.65	1.91	1.97	6.78	3.55	4.76
0.86	1.85	0.51	0.52	0.8	2.27	2.02	1.43	0.28	0.79	2.37	0.41	0.47	0.11	0.71	0.73	2.03	0.92	0.35	0.63	0.74	0.84	0	0.76	0	0	0.47	0.26
9.25	5.94	9.85	11.61	10.17	10.5	10.37	4.12	8.1	11.76	11.11	7.35	13.25	10.27	8.81	9.45	8.23	9.57	11.94	12	10.18	5.41	17.6	12.59	18.28	0	9.94	15.15
27.53	27.89	29.31	18.09	22.77	21.74	23.98	28.17	28.03	27.16	23.68	22.37	5.99	10.17	5	5.15	3.25	3.21	1.75	7.8	2.82	5.9	6.03	1.66	11.73	0	4.57	9.53
0	0	0	0	0	0	0	0	0	0	0	0	0	0	0	0	0	0	0	0	0	0	0	0	0	0	0	0
0.06	0	0.06	0.05	0.14	0	0	0	0.06	0.04	0	0	0	0	0.2	0	0.05	0	0	0	0.05	0.06	0.16	0.06	0.31	0	0	0
13.36	20.76	31.43	25.41	38.02	15.24	11.19	21.76	29.07	33.47	23.46	15.23	14.97	22.45	36.22	25.99	11.72	16.2	15.83	14.56	29.64	15.37	9.9	4.47	3.96	0	25.93	11.42
2.58	0	0.19	0.24	0	0.67	2.62	0.89	0	0.67	0.04	3.97	5.88	3.29	0	0	1.29	3.62	1.53	0	0	0.12	1.25	0.56	2.49	0	0	0
1.59	0.38	0.48	0.64	0.96	0.64	0.99	1.32	1.17	0.78	0.66	1.33	0.51	0.62	0.62	0.68	0.97	1.03	0.43	1.33	1.24	1.04	2.11	2.63	0.73	0	1.27	0.87
12.74	6.13	14.26	9.77	13.06	9.34	7.22	6.36	9.28	7.21	11.39	5.9	5.22	13.69	9.41	11.53	9.02	8.32	9.28	9.72	13.73	8.91	7.56	9.01	4.93	1.34	7.16	17.53
24.92	23.9	22.23	20.98	26.1	21.72	25.27	28.34	24.14	22.68	21.79	23.34	26.04	22.91	19.26	21.09	20.86	21.62	20.9	21.59	20.16	23.36	21.16	17.68	23.69	15.42	20.08	27.32
15.13	22.78	15.69	12.47	12.26	11.89	15.84	17.47	15.64	13.97	14.83	17.47	12.9	16.16	13.3	11.54	12.78	13.91	11.84	14.56	14.12	16.12	17.07	8.08	33.38	19.01	16	16.85
7.85	9.28	13.46	13.05	15.39	11.4	6.87	4.64	13.43	16.24	12.88	8.23	8.82	7.52	11.55	15.26	7.51	12.4	8.05	12.18	11.68	13.6	9.61	7.84	8.99	0	7.27	10.16
24.21	36.29	33.63	32.22	35.29	39.34	34.02	39.07	40.7	33.01	29.67	26	16.43	22.67	0	6.5	3.21	1.7	5.42	11.54	0	6.94	17.5	2.77	6	0	5.46	14.05
0.86	0.71	0.47	0.4	0.71	0.49	0	0.47	0.58	0.44	0.22	0.11	0	0.29	0.32	0	0	0	0	0.37	0	0.1	0	0	0.33	0	0	0
0.65	2.01	0	0	1.11	0	0.47	1.44	0	0.36	0.35	0	0	0	0	0	0	0.59	1.05	0	0	0	2.79	1.27	0	0	0	0
0.27	0.48	0.6	0.51	0.43	0.43	0.32	0.57	0.46	0.92	0.29	0.13	0.23	0.51	0.21	0.42	0.1	0.44	0.15	0.65	0.82	0.35	0.11	0.13	0.84	0	0.92	0.94
13.74	11.72	9.68	9.42	11.47	9.85	10.26	12.53	9.74	9.11	8.9	9.79	8.79	14.06	8.43	10.52	12.05	11.08	14.9	11.52	9.41	10.28	14.92	12.74	0	9.31	8.54	10.88
0	0	0	0	0	0	0	0	0	0.14	0.78	0	0	0	0.31	0	0	0	0.17	0	0	0	0	0	0	0	0	0
0	0.53	0	0	0.39	0	0.14	0	0	0	0	0	0	0	0	0	0	0	0	0	0	0	0	0	0	0	0	0
11.24	5.79	16.07	9.98	8.98	8.58	11.83	8.99	10.02	13.03	12.06	10.12	2.37	4.09	4.67	2.74	1.38	0	1.13	6.21	1.17	2.37	3.38	0	0.26	0	3.53	4.93
80.04	69.41	24.28	33.62	42	92.73	78.32	68.52	34.94	30.34	34.61	59.57	92.46	35.63	30.41	40.16	75.99	71.29	95.73	40.81	42.31	38.88	81.95	108.94	80.47	49.42	31.38	50.73
2.49	2.22	1.95	1.98	2.24	1.92	2.13	2.34	1.84	1.24	1.84	1.99	1.82	6.24	2.38	2.25	2.53	2.45	2.92	3.12	5.66	2.24	2.41	3.33	1.51	10.2	1.19	3.69
5.1	5	0	0	0	7.55	1.61	3.41	3	0	3.01	0	2.5	0.13	0	0	4.42	2.34	2.42	0	3.2	1.99	3.01	1.31	0.69	0	0	0
5.7	10.91	1.08	0	7.16	0	0	16.86	9.69	0.39	0	1.5	0	13.29	3.59	5.95	2.57	3.47	2.31	4.08	1.71	0	4.28	2.43	3.03	0	1.09	3.84
20.26	23.65	19.95	20.34	16.69	21.15	16.57	15.13	20.56	17.35	22.49	15.49	7.62	19.16	6.9	6.36	6.79	9.94	7.53	6.46	10.95	9.69	19.12	6.21	3.56	21.77	7.54	26.34
0	0.1	0	1.23	0.75	0.38	0.15	1.39	0	0	0	0.32	0	0	0	0	0	0.3	0.24	0	0	0.31	1.1	0	0	0	0.29	0
9.3	5.74	10.58	11.95	10.17	7.37	7.83	5.94	8.93	7.19	6.86	7.45	7.85	8.86	10.61	13.94	7.8	7.81	10.02	9.14	5.11	13.8	11	8.15	4.89	0	12.24	7
5.14	13.41	4.85	3.92	8.48	5.34	5.59	8.44	11.59	4.18	6.39	7.16	1.29	1.22	1.32	0.44	0.89	0.69	0.15	1.88	0.48	1.08	0	0	0	0	1.2	4.52
4.58	3.5	4.42	2.22	2.69	3.89	2.44	2.06	7.55	5.19	2.53	3.51	3.55	6.22	7.09	5.82	3.86	4.81	5.76	4.61	4.32	4.79	4.98	3.12	2.16	0	7.94	9.89
0	0	0	0	0	0	0	0	0	0	0.04	0	0	0	0	0	0	0.17	0	0	0	0	0	0	0	0	0.1	0
0.31	0.22	0.11	0	0.27	0.1	0.21	0.26	0.06	0.44	0.11	0.12	0.16	0.21	0.25	0.34	0.19	0.08	0.27	0.09	0.19	0.05	0.35	0.12	0	0	0.09	0.06
0	0	0	0	0	0	0	0	0	0	0	0	0	0	0	0	0	0	0	0	0	0	0	0	0	0	0	0
0	0	0.46	1.15	0	1.72	6.32	0.5	0	1.34	0.9	0	0	0	0.74	3.51	6.45	3.08	3.88	0	1.79	0.65	6.04	5.16	0	5.58	1.38	0
70.2	66.08	58.3	34.37	56.92	44.2	42.88	74.5	51.51	44.69	43.11	38.44	22.43	60.72	26.81	32.76	29.52	16.26	31.78	56.98	22.83	31.96	43.59	17.14	29.99	67.79	34.78	80.19
1351.97	601.12	759.52	3392.54	655.23	616.46	553.15	740.31	622.1	19.44	395.91	933.07	53.82	884.88	8065.34	751.35	1690.08	433.48	62.21	477.03	472.48	968.36	296.8	126.18	76.72	14.61	3827.07	78.32
0	0	0	0.06	0	0	0.17	0.12	0	0.08	0.09	0.07	0	0.12	0.06	0	0.23	0.15	0.21	0.06	0.11	0.06	0.23	0.22	0	0	0.1	0
36.85	38.09	40.02	32.99	43.23	36.2	37.23	37.01	34.2	36.66	39.07	39.59	25.74	29.16	28.67	31.89	21.52	18.71	18.11	28.32	21.94	25.17	25.16	14.72	17.86	22.03	22.06	38.83
9.31	4.32	8.28	8.25	6.08	9.45	9.76	5.71	7.79	8.56	10.37	11.22	12.79	6.12	5.9	8.94	7.64	11.22	13.58	7.2	9.85	8.63	7.93	8.42	5.57	4.11	6.55	8.87
58.45	34.88	47.03	47.49	39.93	58.25	67.71	32.5	47.32	58.55	59.51	48.08	58.47	49.35	47	53.68	51.99	55.57	55.86	47.99	54.73	48.35	40.34	77.14	36.44	52.29	40.07	52.6
8.44	6.02	4.67	6.46	4.21	3.9	5.82	5.83	5.06	4.6	3.23	6.5	7	8.68	4.86	6.98	8.98	8.15	8.49	10.28	5.1	7.53	7.72	8.6	8.07	0	4.75	5.48
7.43	4.22	5.64	9.24	5	8.03	10.71	4.18	4.36	8.49	8.01	6.36	9	4.22	8.02	6.82	6.63	6.77	8.36	6.44	4.53	8.08	5.07	8.09	3.23	0	6.56	7.65
0.43	0	0	0	0	0	0	2.61	0	1.9	1.19	0.02	0	0	0	0	0	0	0	0	0	0	0	0	0	0	0	0
0	0	0	0.17	0	0	0.4	0.96	0	0	0	0.39	0	0.32	0	0	0	0	0.64	0	1.71	0	0	1.21	0	0	0	0
1.29	0.8	1.91	1.56	1.25	1.15	1.32	1.45	1.87	1.96	0.75	0.75	0.65	1.15	1.09	1.38	0.95	1.14	1.39	0.92	1.19	1.25	2.18	0.97	0	0	0.99	0.95
0	0	0	0	0	0	0	0	0	0	0	0	0	0	0	0	0	0	0	0	0	0	0	0	0	0	0	0
0.67	1.12	0.54	1.78	0.48	0.25	1.01	1.04	0	1.45	0.81	0.69	0.93	1.14	0	0	0.22	0.7	0.54	1.3	0	0.72	0	0	0	0	0.71	1.76
0	0	0	0.11	0	0	0	0	0.13	0	0	0	0.11	0.12	0.41	0	0.31	0	0.56	0.1	0.1	0	0	0	0	0	0	0.12
0	0	0	0	0	0	0	0	0	0	0	0	0	0	0	0	0	0	0	0	0	0	0	0	0	0	0	0
0	0	0.29	0	0	0	0	0.21	0	0.05	0	0	0	0	0	0	0	0.14	0.51	0	0	0	0	0.2	0	27.56	0	0.32
0	0	0	0	0	0	0	0	0	0	0	0	0	0	0	0	0	0	0	0	0	0	0	0	0	0	0	0
16.39	10.52	17.24	16.78	11.68	19.21	22.41	12.53	12.24	20.55	18.14	10.84	12.8	13.21	14.31	15.01	11.37	21.31	13.36	14.88	22.01	13.22	19.85	23.01	28.63	0	15.72	15.18
1.39	1.01	2.08	0.32	1.52	1.14	1.17	0.49	0.28	0.55	1.14	0.81	0.37	0.69	0	0	0	0.33	0.15	0.19	0.34	0.25	0.5	0.52	1.68	0	0.29	1.69
0	0	0	0	0	0	0.45	0	0.34	0	0	0	0.25	0	0	0	0	0	0.45	0.81	0	0	1.28	0	0	0	0	2.84
0	0	0	0	0	0	0	0	0	0	0	0	0	0	0	0	0	0	0	0	0	0	0	0	0	0	0	0
0	0.27	0.45	0.58	0	0.52	0.36	0.28	0.45	0.58	0.93	0.69	0	0.69	0	0	0.62	0	0	0.2	0	0	0	0.25	1.65	0	0	0.38
308.44	211.08	289.2	277.89	218.04	327.93	297.36	159.69	239.33	291.11	288.91	319.59	475.64	316.11	317.85	386.75	300.49	364.76	358.6	366.95	343.63	360.13	359.5	370.95	544.15	120.34	378.66	359.13
36.26	37.76	36.63	25.08	35.06	23.73	30.66	46.62	32.74	30.09	29.43	26.78	18	29.05	19.06	16.72	20.92	15.53	16.84	24.11	20.05	23.75	22.72	14.09	13.54	2.19	20.97	28.04
30.4	39.5	29.7	20.74	30.12	26.09	24.5	40.22	32.26	26.37	27.83	25.28	19.24	20.38	13.02	17.13	18.09	13.9	20.18	20.06	14.71	18.47	16.06	15.29	29.03	8.6	14.51	22.92
0	0	0	0	0	0	0	0.75	0	0	0	0	0	0	0	0	0.7	0.6	0	0	0	0	0.7	0	0	0	0	0
609.78	405.95	592.51	1508.13	790.71	597.32	550.72	474.27	611.76	129.17	526.7	467.78	112.69	583.56	2361.63	662.76	1892.38	1015.82	243.56	743.71	698.54	1818.24	297.21	1325.86	311.53	475.71	1530.76	153.21
0	0	0.21	0	0.23	0.08	0.16	0.04	0.19	0.15	0.12	0.16	0	0.18	0.16	0.15	0	0.03	0	0.14	0.32	0.14	0	0	0	0	0.08	0.29
2.74	0.52	1.38	0.78	1.23	2.27	0.99	0	0.5	1.59	0.29	1.42	0.17	0	0	0.54	0.95	0.25	0.53	0	0	1.11	0.95	0.55	0	0	0.25	0
18.62	17.08	23.39	18.66	23.17	17.46	21.09	19.13	19.86	16.67	20.77	16.29	12.72	10.51	12.84	15.31	11.02	19	11.41	14.94	16.47	12.76	10.73	12.1	18.08	0	11.18	5.55
11.45	23.64	17.62	14.15	19.04	13.47	21.67	24.19	24.16	15.43	12.29	16.27	0	11.37	3.05	4.51	1.34	0	0	2.43	2.03	0.95	6.34	0	0	16.82	7.07	0
6.43	4.42	5.52	6.29	6.18	4.74	3.38	7.23	7.37	6.58	4.94	3.26	2.18	6.23	10.26	9.57	4.01	2.46	2.8	10.02	6.19	7.25	5.66	0.94	0	0	3.84	4.67
20.69	35.33	19.7	10.54	17.77	10.87	11.76	33.29	18.44	11.49	14.06	28.3	6.7	12.14	6.86	5.28	4.42	1.62	1.31	10.69	1.8	9.74	4.47	0.55	4.31	0	7.93	12.84
119.57	101.13	115.62	87.31	176.6	65.21	54.17	149.43	164.42	167.67	94.54	56.07	48	98.53	24.81	41.26	39.04	28.73	35.01	47.83	26.89	43.08	57.25	28.99	40.61	1.14	23.1	44.37
1.67	1.6	0.78	0.96	3.35	2.08	0.97	1.18	1.59	0.61	1.36	0.18	0.41	1.62	0.61	0.69	0.14	0.28	0.72	1.49	0.12	1.22	0.38	0.35	3.33	0	0.67	2.67
0.31	2.13	0.92	0.5	0.63	0.74	1.52	2.79	0.26	0.72	0.9	1.29	1.04	2.21	1.38	0.71	1.62	1.31	2.19	1.12	0.28	0.68	0.51	0.23	0	0	0.07	1.21
0.91	0.66	1.32	0.42	0.89	0.98	0.37	1.03	0.74	0.27	0.93	1	0.43	0.23	0.77	1.18	0.96	1.06	0.84	0.7	0.25	0.31	0.29	0.7	0	0	0.19	0.28
10.33	7.84	12.1	13.76	13.82	11.55	12.74	9.08	9.87	12.36	14.38	11.46	18.68	11.74	14.66	13.98	12.42	14.62	13.25	14.89	13.94	18.48	9.73	11.62	25.99	13.61	15.44	16.09
52.31	35.99	54.29	43.11	44.28	55.65	60.98	36.23	52.86	63.97	55.86	43.72	49.41	35.87	46.92	46.38	42.02	42.83	44.09	45.2	49.41	39.88	40.16	37.51	46.46	30.73	42.61	48.01
0	0	0	0	0	0	0	0	0	0	0	0	0	0	0	0	0	0	0	0	0	0	0	0	0	0	0	0
17.65	9.18	10.11	5.93	6.82	10.19	8.76	12.55	5.43	8.67	9.07	7.25	3.69	6.22	3.36	2.22	2.94	0.95	5.26	4.82	3.12	4.63	6.8	5.54	0	0	3.35	5.8
0.77	0.64	0.58	0.54	0.28	1.54	1.51	0.87	0.31	1.15	1.18	0.77	0.83	0.27	0.41	0.7	0.25	0.55	0.28	0.72	0.2	0.22	1.1	0.32	0.22	0	0.69	0.9
1.02	1.25	1.16	0.67	1.5	0.98	1.57	0.46	1.38	1.05	0.69	0.89	0.27	0.59	0.68	0.38	0.71	0.26	0.23	0.94	0.49	0.76	0.46	0.32	0	2.71	1	0.81
0.27	0.06	0.06	0.12	0.07	0.17	0.19	0	0.34	0.04	0.22	0.07	0.24	0	0.05	0.06	0.27	0.09	0.25	0.16	0.05	0.12	0.17	0	0.56	0	0.16	0.19
0.34	0.29	0	0	0.42	0	0.3	0	0.47	0.17	0.2	0	0	0	0.54	0	0.71	0	0	0.34	0	0	0	0	0	0	0	0
14.79	19.9	21.2	16.57	17.58	18.48	17.11	16.5	19.66	17.37	17.23	23.03	15.33	17.59	15.8	14.7	15.62	15.54	10.87	17	11.16	18.03	15.65	3.99	20.52	11.26	11.03	18.91
0	0	0	0	0	0	0.14	0	0	0.04	0	0	0	0	0	0	0	0	0	0	0	0	0	0	0	0	0	0
96.52	93.49	36.57	36.51	15.68	79.31	70.74	77.49	33.98	24.34	28.33	35.11	41.39	66.32	22.78	20.35	16.97	21.56	31.65	44.68	10.72	28.18	54.82	29.18	46.12	1.77	36.56	89.69
1.51	0.51	0	0	0	1.41	0.77	4.14	0.38	0	0	1.8	0.93	0	0	0	0.81	1.12	0	0.19	0	0.11	3.68	1.16	0	0	0	0
4.01	3.72	11.41	8.36	11.18	3.17	4.36	5.12	9.13	7.45	8.07	2.69	0.43	4.67	4.74	3.84	1.27	1.64	1.88	3.54	2.63	1.78	1.48	0.47	4.36	0	2.6	3.29
2.95	2.08	1.66	1.45	1.98	1.34	1.03	1.31	1.42	1.51	0.77	1.75	2.56	10.63	2.19	3.95	1.18	0.89	3.9	1.68	0.79	0.48	0.26	2.64	3.5	0	0.53	0.33
0	0	0	0	0	0	0	0	0	0	0	0	0	0	0	0	0	0	0	0	0	0	0	0	0	0	0	0
0	0	0	0	0	0	0	0	0	0	0	0.3	0	0	0.1	0	0	0	0	0	0.21	0	0	0	0	0	0	0
260.16	240.84	324.56	327.82	305.7	281.44	323.5	215.45	293.61	328.54	335.16	241.52	234.71	193.44	255.58	264.04	203.5	218.68	184.51	208.05	218.32	200.04	164.95	156.45	170.26	71.53	209.04	212.6
0.82	1.06	1.07	0.43	0.95	0.81	0.72	1.25	1.3	1.26	0.98	0.89	0.28	0.59	0.67	0.25	0.3	0.21	0.33	0.46	0.15	0.67	0.67	0.07	0	0	0.65	0.87
2.73	0.47	0.18	0	0	1.61	3.91	0.15	0	0	0.47	0.95	0.12	0	0.04	0.24	0.34	0	0.39	0.03	0.37	0	0.14	0.3	1.34	0	0	0
0	0	0.25	0	0	0.17	0.2	0	0.35	0.13	0.09	0	0.18	0	0.11	0.05	0	0.05	0.1	0	0	0	0	0	0	0	0	0
0	0	0	0	0	15.41	0	9.97	6.46	0.88	4.29	2.28	0	0	20.03	18.33	11.15	10.12	6.52	18.22	13.01	6.14	13.04	10.61	31.11	0	15.71	13.41
169.21	185.33	123.06	105.24	130.22	148.35	125.54	166.58	146.51	125.65	114.57	139.21	139.65	138.44	106.94	115.24	110.84	132.14	121.98	139.77	117.93	140.58	142.71	142.43	98.78	50.26	145.18	164.48
6.22	6.23	3.9	4.5	4.53	2.46	2.48	5.03	4.66	3.22	4.91	3.32	1.95	3.09	3.09	1.77	3.61	3.06	3.63	4.82	2.61	4.77	4.76	0.84	0.89	6.23	3.76	3.74
9.45	8.04	53.57	61.52	50.86	16.22	14.86	12.23	47.93	58.13	55.98	11.25	9.15	43.15	48.23	44.6	5.65	5.54	3.54	37.08	41	43.41	9.29	3.2	1.32	7.09	34.74	39.69
0	0	0	0	0.5	0	0	0	0	0	0	0	0	0	0	0	0	0	0	0	0	0	0	0	0	0	0	0
0	0.64	0	1.33	1.07	1.1	0.35	2.35	1.5	1.3	1.08	0	0	1.04	0.51	2.45	0.82	1.73	0	0.67	2.02	1.17	3.14	1.29	0	0	0.92	0
0	0	0	0	0	0	0.51	0.92	0	0.32	0	0	0	0	1.29	0	0	0.23	0	0	0	1.6	0	0	0	0	0	0.37
7.62	4.74	9.05	11.41	8.17	9.29	13.53	7.12	6.42	10.65	11.58	5.96	6.53	6.48	6.58	8.03	5.68	8.64	7.33	5.86	8.38	8.98	4.99	10.08	6.67	0	9.54	6.5
0	0	0	0	0	0	0	0	0	0	0	0	0	0	0	0	0	0	0	0	0	0	0	0	0	0	0	0
3.01	0.61	0	0	0	3.69	4.14	1.51	0	0	0	0	0	0	0	0.01	0	0.96	0	0	0	1.65	1.16	1.19	0	0	0	0
8.95	4.75	14.45	7.11	6.35	9.39	17.65	6.39	14.43	10.99	12.15	10.14	4.5	2.6	3.41	3.55	0.85	3.76	1.39	4.04	4.97	2.01	3.95	1.92	0	0	0	12.74
0	0.06	0	0.12	0	0.05	0	0.06	0	0	0.17	0.14	0	0	0.05	0.05	0.05	0	0	0.05	0	0	0	0.14	0	0	0	0
5.66	3.96	1.54	0.98	2.85	1.38	1.96	5.35	1.65	1.56	2.15	1.4	4.25	2.5	3.44	1.18	3.72	1.21	3.74	4.95	4.54	1.46	5.49	11.17	0	0	1.6	4.32
0	0	0	0	0	0	0	0	0	0	0	0	0	0	0	0	0	0	0	0	0	0	0	0	0	0	0	0
7.47	4.12	5.99	2.12	4.28	6.14	5.01	7.7	7.7	4.65	3.86	7.23	1.9	1.53	0.64	0	0.48	0	0.39	0.29	0	0	2.68	0.62	2.17	0	0	0.82
32.94	40.5	41.03	40.04	38.43	31.66	37.05	33.41	44.33	43.58	44.92	34.05	24.77	24.11	22.62	23.45	19.57	19.51	16.66	27.01	17.08	26.62	19.95	12.42	45.12	0	24.7	31.18
16.55	21.97	13.03	11.48	13.75	11.99	14.68	21.41	13.97	14.67	11.67	17.14	13.51	29.59	18.85	18.15	20.26	19.27	18.31	20.95	22.17	21.75	24.68	16.24	18.38	6.96	15.59	28.91
1.32	0.73	1.63	0.36	1.03	0.16	0.69	2.4	0.61	0.6	0.59	0.85	0	0.96	0.95	0	0.5	0	0	0	0	1.53	0.33	0.66	0	6.14	0.75	0.22
0	0.03	0	0	0	0	0	0	0	0	0.15	0	0	0	0.5	0	0	0	0	0	0	0.18	0	0.2	0	0	0	0
0.7	0.3	0.45	0.72	0.29	0.2	0.72	1	0.71	0.48	0.53	0.63	0.35	0.83	0.67	0.44	0.65	0.72	1.19	0.6	0.33	1.3	0.32	0.92	0	0	0.58	0.4
11.98	7.61	12.06	10.28	11.13	10.19	12.39	9.4	9.68	11.54	11	15.1	19.2	13.69	13.39	13.19	14.81	13.4	15.14	15.1	14.52	13.21	13.39	12.39	18.71	0	13.54	15.82
0.26	0.48	0.18	0.17	0.36	0.16	0.32	0.17	0.39	0.28	0.24	0.26	0.28	0.28	0.05	0.52	0.1	0.13	0.1	0.25	0.25	0.06	0.27	0.4	0.42	0	0	0.56
0	0	0	0	0	0	0	0	0	0	0	0	0	0	0	0	0	0	0	0	0	0	0	0	0	0	0	0
0.2	0.12	0.06	0.06	0.07	0.05	0	0.11	0.07	0.16	0.04	0.13	0.17	0.17	0.21	0.57	0.2	0.18	0.78	0.1	0.31	0.06	0.22	0.14	0	0	0	0.56
0.45	0.66	0.35	0.1	0.18	0.5	0.23	1.82	0.66	0.44	0.72	0.39	0.05	0.19	0	0	0	0.15	0	0.29	0	0.2	0.05	0.11	0.47	0	0.22	0.1
8.26	4.82	10.26	7.8	5.75	7.3	11.17	5.42	9.27	9.71	9.71	8.33	1.84	4.2	1.85	3.16	1.45	1.52	2.07	3.06	0.53	4.37	1.58	0	2.9	0	3.3	4.68
13.9	15.96	15.58	10.52	14.07	17.16	13.67	12.8	11.46	18.25	14.03	9.51	5.94	10.98	5.84	6.52	4.71	4.32	5.67	8.21	4.97	7.08	7.68	2.33	3.49	0	5.48	7.52
0	2.04	1.25	0	3.29	0	0	2.86	0	1.69	0	0.52	0	0	0	0	0	0	0	0	0	0	0.25	0	0	0	0	0.54
10.56	14.48	13.92	13.47	12.59	10.39	12.43	8.63	12.7	15.1	15.77	10.51	5.11	8.73	7.19	12.19	7.87	12.01	13.07	12.53	8.21	11.86	15.62	9.35	10.94	0	12.42	16.11
34.23	37.08	35.92	22.06	37.52	25.88	25.21	36.18	41.34	30.83	37.33	40.5	2.09	10.19	4.13	1.87	1.88	1.63	1.32	5.79	10.01	4.31	1.51	1.88	3.1	0	1.85	7.39
0.54	0	1.42	0.86	0.54	0.96	0	0.76	1.01	1.89	0.64	0	0.48	2.5	0	0.67	0.54	0	0	0	0	0	0	0.86	0	0	0	0
0	0	2.11	2.05	2.06	0	0.96	0	1.75	1.63	1.83	0	0.17	2.73	2.14	3.08	0	0	0	1.71	3.88	1.23	0	0	4.34	0	0.66	2.53
0	0	0	0	0	0	0.05	0	0	0	0	0	0.12	0	0	0	0	0	0.05	0	0	0.12	0	0.07	0	0	0	0
13.65	12.23	17.92	18.91	17.51	13.83	24.8	17.03	21.66	21.84	18.99	18.41	9.49	11.4	15.32	11.22	13.5	15.81	14.06	12.32	16.5	14	16.17	10.72	13.3	0	14.72	14.57
29.89	20.48	42.26	98.38	40.72	73.81	33	12.42	27.65	32.53	30.91	31.73	100.27	121.2	117.99	132.65	109.17	101.41	83.59	111.84	120.72	105.75	83.32	79.36	91.17	68.92	106.48	94.67
9.04	10.91	32.39	28.82	32.5	8.99	6.61	10.87	33.49	27.78	25.43	7.43	6.53	38.38	22.47	29.44	9.33	7.47	7.61	35.48	25.71	31.97	15.69	8.8	8.51	32.64	42.43	59.8
7.15	7.39	6.59	6.58	6.67	7.76	9.33	5.07	7.1	8.11	8.14	6.95	5.96	5.05	5.16	5.23	3.71	4.39	4.05	6.38	4.01	7.38	4.48	2.08	7.36	0.51	6.05	8.29
54.62	70.28	51.21	44.23	52.36	73.69	69.39	91.34	73.83	59.37	55.08	38.49	36.28	35.85	41.14	38.12	50.11	53.21	36.16	31.95	41.1	37.58	44.42	42.98	43.62	0	47.59	35.69
0.53	0.24	0.06	0.23	0.07	0.11	0.19	0.06	0	0.24	0	0.27	0.06	0.17	0.05	0	0.1	0	0	0	0.36	0.06	0.11	0	0	0	0.1	0.12
0.41	0.84	0.22	0.5	0.66	1.37	0.78	0.37	1.29	0.87	1.25	1.32	0.63	1.09	1.26	1.03	0.28	0.85	0.63	0.71	0.62	0.63	0.62	1.02	0	0	0.28	1.75
97.65	89.88	90.3	103.22	111.78	111.84	108.42	91.61	97.72	104.52	118.86	84.5	110.3	77.49	94.05	86.81	117.65	115.21	110.08	102.61	89.89	110.61	92.37	127.9	105.79	125.05	105.54	102.48
2.78	3.46	5.55	3.74	4.68	2.52	3.96	3.11	2.58	3.78	4.47	2.68	2.64	3.52	3.68	4.13	2.31	3.91	2.13	2.91	5.16	3.76	2.9	3.9	0	5.68	3.81	3.97
0	0	0	0	0	0	0	0	0	0	0	0	0	0	0	0	0	0	0	0	0	0	0	0	0	0	0	0
10.9	8.92	10.46	6.87	8.68	6.77	8.39	6.24	8.08	6.68	6.34	16.32	8.52	11.06	7.53	8.46	7.42	5.08	6.72	10.21	6.51	9.28	5.55	3.68	4.54	6.85	7.08	12.51
1.7	1.41	4.42	2.56	2.41	1.94	1.44	2.61	2.45	1.27	3.03	1.52	0.27	0	0.5	3.14	1.88	2.26	0.69	2.26	1.69	2.3	1.94	1.06	0.42	0	1.53	3.65
8.25	10.8	7.38	6.44	5.53	8.56	10.07	9.11	6.12	5.94	5.39	14.23	7.93	7.47	4.18	5.71	7.88	6.75	5.39	8.05	5.55	6.55	9.48	5.97	13.07	0	5.75	9.49
20.52	12.35	19.92	16.39	13.78	16.12	23.29	15.64	15.04	15.87	20.51	18.66	9.96	20.68	24.02	13.66	11.85	6.02	11.65	19.58	10.14	18.09	13.1	3.76	2.15	0	15.73	24.46
0.72	1.1	0	0.25	0	0	0	0	1.58	0.27	0.63	0	0	0	0	0	0	0	0.62	2.03	0	1.2	0	0.65	0	0	0.8	0
0	0.6	0	1.14	0	0	0.58	0.25	0	1.92	0	0.57	0.35	0.57	0.9	0.33	0	0.59	0.45	1.07	0.14	0	0.27	0	0	0	0.26	0.16
0.74	0.89	2.05	1.73	2.08	1.5	2.89	1.1	1.28	2.83	1.81	3.05	1.71	2.32	0.94	3.81	1.42	4.05	0.53	0.93	2.44	0.84	1.63	1.15	1.76	1.87	1.98	4.03
10.27	3.98	12.05	8.06	7.89	6.5	10.01	6.31	8.2	13.08	9.9	5.59	4	5.54	4.5	4.03	2.27	4.06	2.56	3.97	2.63	4.59	3.11	1.05	6.26	1.11	2.33	7.06
0.28	0.49	0.39	0	0	0.54	0.25	0.43	0.25	0.06	0.23	0	0.21	0	0	0.34	0	0.36	0.33	0.38	0	0.09	0.83	0.19	1.61	16.45	0.79	2.14
0	0	0	0	0	0	0	0	0	0	0	0	0	0	0	0	0	0	0	0	0	0	0	0	0	0	0	0
4.63	0.95	4.32	2.39	2.57	2.02	3.39	2.61	4.3	3.89	3.51	2.2	1.48	3.22	0.92	2.14	0.88	0.38	0.84	0.83	1.73	3.96	0.67	0.99	0	0	0.8	2.78
0	0	0	0	0	0.09	0.15	0	0.22	0	0.07	0	0	0.09	0	0.09	0.17	0	0	0.16	0.27	0.1	0.18	0	0	0	0.32	0.21
0.87	0	0.6	0	0	0.29	0	0	2.95	0	0.47	0	1.84	0	0.43	2.02	0	0	1.82	0.62	0.59	0	0.11	0	0	0	0	0
136.25	141.99	155.42	156.34	115.8	137.86	135.97	144.07	127.08	105.81	132.56	72.55	52.28	57.46	78.17	71.51	70.39	67.72	47.27	61.48	72.21	71.94	88.11	47.18	90.64	20.11	78.26	69.12
0	0	0.32	0.19	0.64	0.88	0.6	1.25	1.46	0.64	0	0.71	0	0.6	0	0.17	0.19	0.25	0.5	0.18	0	0	0.7	0	0	0	1.04	0.26
24.39	16.52	24.04	19.86	19.36	24.55	23.3	19.07	24.29	27.29	23.67	19.79	19.23	18.68	14.61	16.66	13.88	15.95	14.86	18.68	14.6	17.88	19.52	15.68	15.34	9.07	16.23	21.07
0	0	0.27	0	0	0	0.3	0.47	0.17	0.22	0.29	0	0.18	0	0	0	0	0.25	0.13	0.12	0.17	0.13	0.44	0	0	0	0	0
15.34	8.98	13.07	21.12	12.48	12.38	12.55	7.82	12.38	16.69	26.15	8.27	25.92	12.54	14.44	13.32	22.83	42.93	28.1	12.16	23.03	31.28	17.02	74.99	24.72	34.48	32.02	10.33
5.68	6.96	6.43	5.96	5.79	5.76	8.01	5.07	5.04	6.02	4.91	3.86	3.6	4.16	4.97	4.96	3.87	4.8	5.13	4.59	5.83	4.39	4.37	5.87	6.16	0	3.17	5.02
29.42	25.04	31.43	24.72	28.33	31.15	34.65	26.42	27.28	33.08	34.68	29.35	22.31	20.75	18.9	16.6	13.63	15.44	14.74	20.71	15.12	19.67	17.71	15.79	17.94	0	16.38	25.72
0	0	0	0	0	0	0	0	0	0	0	0	0	0	0	0	0	0	0	0	0	0	0	0	0	0	0	0
25.52	27.02	22.98	19.38	21.36	21.57	21.69	34.87	24.79	21.57	20.92	17.3	14.65	19.39	17.52	19.12	20.16	18.55	16.28	21.28	19.77	16.69	20.39	17.29	20.92	1.97	18.75	26.18
3.55	7.45	8.3	5.73	2.83	8.48	6.92	3.6	8.5	9.49	6.5	7.82	8.57	2.12	5.15	6.95	4.99	6.41	6.07	13.04	8.49	8.36	5.62	2.12	3.45	0	6	6.12
3.31	0	0.96	1.3	0.63	2.21	0	1.76	0.21	0	3.36	0.16	2.72	0.16	0	0	1.21	0.98	0	0.7	0.12	2.23	1.4	0.77	1.48	0	0	1.21
0.54	0	0.48	0.21	0.78	0.62	0.27	0.23	0.12	0	0.49	1.9	1.53	0.85	0.48	0.12	0.9	1.35	5.26	0.32	0.45	0.61	0.4	1.57	2.06	0	0	0.81
4.27	2.41	0	3.95	0	0	0	0	3.73	0	8.78	0	15.44	0	0	0	0	4.72	0	0	0	14.17	0	8.05	0	0	0	0
4.58	3.27	2.32	1.51	3.54	0.97	2.35	2.43	2.12	4.43	2.11	0	0.66	4.89	4.36	0.94	0	2.23	8.49	4.07	3.07	6.85	7.09	4.67	0	0	3.13	2.05
76.69	64.37	41.3	77.2	34.84	93.58	78.87	51.96	55.74	38.54	51.79	87.76	116.58	56.37	149.63	70.15	257.16	203.63	130.97	107.8	76.3	136.17	149.83	324.74	107.49	29.02	90.6	77.79
0	0.33	3	4.6	0.56	0	0.69	0.18	2.6	1.35	2.87	2.19	6.81	0.75	0	0.59	0.31	0.04	0	0.69	5.97	0.46	0	0	0	0	0.41	0
0	0	0	1.72	2.58	0.16	0	0	1.12	1	2.08	0.1	0.09	2.11	1.64	2.22	0	0.07	0	0	2.03	3.05	0	0	0	0	1.45	2.19
0	0	0	0	0	0	0	0	0	0	0	0	0	0	0	0	0	0	0	0	0	0	0	0	0	0	0	0
2.61	1.16	1.99	4.01	3.48	7.95	4.83	0	2.38	4	0	3.26	0.76	2.41	4.23	5.84	0.54	3.78	4.99	0.33	4.17	1.5	2.31	5.95	0	0	2.56	1.98
9.74	5.87	4.94	3.1	6.77	7.73	4.57	7.06	5.04	6.99	6.84	5.99	6.53	1.67	1.8	0.66	0.64	0.57	0.21	4.21	1.53	2.47	2.31	0.29	0.6	0	2.48	7.02
1.51	1.35	1.07	1.05	0.46	0.5	1.07	0.89	0.56	1.1	0.4	1.93	0.79	1.33	1.2	0.61	0.78	0.61	0.91	0.89	0.39	0.27	0.3	0.24	0.11	0	0.69	1.13
0	0	0	0	0	0	0.2	0	0.29	0.25	0	0	0	0	0	0.16	0	0.18	0.19	0	0	0	0.18	0	0	0	0	0
0	0	0	0	0	0	0	0	0	0	0	0	0	0	0	0	0	0	0	0	0	0	0	0	0	0	0	0
0	0.79	0.92	0	0	2.12	1.96	0.27	0.98	0.81	2.21	1.52	0.34	0.86	0.28	0.53	0.6	0	0	1.33	0.25	0.61	0	0	2.25	0	0	1.46
9.58	4.81	9.08	6.61	4.72	7.23	8.92	4.44	7.89	10.88	8.72	5.89	6.16	7.17	9.41	9.28	7.25	8.5	5.97	8.52	10.67	6.32	9.25	6.25	0.34	0.42	9.13	7.87
1.59	0.84	1.24	0.46	0.81	0.3	1.04	0.31	0.79	0.47	0.67	1.69	0.59	0.97	0.65	0.6	0.86	0.57	0.81	0.43	0.88	0.37	0.93	0.21	0.14	0	0.26	1.51
0	0	0.28	0	0	0	0	0	0	0	0	2.44	13.57	0	24.56	35.68	17.16	44.69	36.69	0	58.75	9.62	32.73	38.6	12.48	23.48	17.72	0
0	0	0	0	0	1.8	0	0	0	0	0	0	0	0	0	0	0	0	0	0	0	0	0	0	0	0	0	0
32.11	43.02	39.06	41.52	42.23	37.87	32.41	49.24	38.22	35.74	34.85	32.04	32.27	31.1	33.83	35.79	38.37	37.34	35.15	40.66	43.55	34.66	46.9	39.09	37.92	12.72	46.35	46.94
0	0	0.52	0.24	0	0.2	0	0.22	1.08	0.34	0.94	0	0	0	0	0	0	0	0	0.19	0.25	0.21	0	0	0	0	0.18	0
0	0	0	0	0	0	0	0	0	0	0	0	0	0	0	0	0	0	0	0	0	0	0	0	0	0	0	0
0.71	2.08	0.25	3.34	0	0	4.72	1.59	5.77	0	7.27	0	4.05	0	9.8	12.76	9.36	8.46	4.52	0	7.25	10.42	12.69	8.9	0	0	5.46	2.28
1.4	0.66	1.25	1.09	0.93	1.17	0.98	1.29	0.84	1.06	1.05	3.64	2.98	1.79	1.57	2.29	4	5.43	2.68	2.47	3	2.47	6.35	4.86	2.65	0	3.2	1.98
15.1	18.24	20.23	14.14	18.25	15.06	15.23	18.79	13.6	14.45	16.8	15.51	13.03	14.84	12.14	11.9	10.9	12.31	11.82	13.83	10.66	14.42	16.64	9.1	19.14	0	13.76	16.54
0	0.23	0.19	0.14	0.45	0.11	0.76	0	0.35	0.24	0.13	0.7	0.37	0.14	0.56	0	0.09	0.85	0.42	0.49	0	0.85	0.28	0.51	0	0	0.74	0.62
1.66	0.88	1.34	0.47	1.37	1.04	0.88	1.02	0.96	2.13	0	1.53	5.04	5.52	3.65	4.13	8.95	19.45	41.57	8.44	10.76	1.26	7.8	77.9	16.51	77.04	6.25	1.89
0.5	0	0	0	0	7.87	16.01	0	0	0.82	0	1.71	19.93	0	0	0	13.72	16.21	16.53	0	3.05	0	12.38	14.67	36.44	0	0	0
2.98	1.8	3.22	1.6	2.87	1.51	3.35	1.67	2.58	2.42	2.64	2.91	0.95	0.19	1.71	1.52	1.41	1.02	0.24	2.1	0.64	1.15	0.69	0	0.55	0.43	1.31	1.19
12.35	15.93	10.31	7.57	16.41	7.16	6.93	13.75	9.62	7.6	10.2	9.05	2.3	8.86	13.32	9.46	12.78	11.35	6.27	6.87	10.44	10.6	11.92	4.16	7.27	9.94	6.23	10.61
24.04	19.24	14.66	14.04	12.64	15.12	23.57	20.68	20.17	26.68	25.96	18.22	21.5	20.44	22.09	22.26	31.91	29.72	30.97	25.62	29	19.52	24.74	39.11	26.38	1.24	21	23.84
0	0	0	0	0	0	0	0	0	0	0	0	0	0	0	0	0	0	0	0	0	0	0	0	0	0	0	0
0	0	0	1.15	0	0	0	0	0	0	0	0.44	0	0	0	0	0	0.02	0	0	0.04	0	0	0	0.76	0	0	0
40.99	41.37	36.79	38.06	39.32	40.57	39.89	39.57	38.19	39.51	38.58	44.33	42.64	40.45	39.32	42.29	44.72	38.19	34.85	48.11	42.2	43.35	47.74	31.92	36.57	14.82	42.88	50.97
0	0	0	0	0	0	0	0	0	0	0	0	0.36	0	0	0	0	0	0	0.2	0	0	0	0	0	0	0.06	0
14.86	17.19	22.33	17.98	14.08	21.31	22.97	7.51	17.56	21.39	21.05	19.26	18.44	14.4	13.66	14.74	10.86	9.18	9.23	15.06	12.76	18.7	20.51	3.98	16.25	18.8	11.94	21.91
28.5	34.86	24.48	22.48	25.67	21.55	23.91	32.83	27.44	25.1	23.68	16.59	17.23	25.66	19.13	17.97	18.53	18.83	19.04	20.4	16.04	18.36	20.97	19.93	33.23	0	16.63	20.21
0	0	0	0.19	0	0	0	0	0	0	0	0	0	0	0	0	0	0	0	0	0	0	0	0	0	0	0	0
14.51	7.78	15.74	13.88	10.08	16.61	20.24	7.79	13.71	15.96	18.22	13.02	9.27	12.08	11.51	11.81	12.68	12.81	14.06	16.11	12.52	12.39	15.04	13.55	18.51	27.69	15.96	15.94
5.39	6.7	8.03	8.33	8.95	6.63	10.11	4.86	6.52	11.08	8.3	5.03	6.45	4.17	1.43	3.95	5.8	3.36	6.94	10.26	7.08	6.57	7.15	4.18	3.55	0	0	6.66
0.38	0.22	0.14	0	0.27	0	0.28	0.11	0.15	0.17	0.1	0.42	0	0	0	0	0.27	0	0.24	0	0	0	0	0.34	0	0	0	0.77
55.93	68.28	58.94	50.62	52.36	54.62	50.36	74.45	61.57	49.13	50.46	60.32	59.09	49.28	57.11	62.76	46.59	53.46	51.34	56.55	49.76	44.68	50.77	46.53	46.49	14.16	42.31	51.33
6.67	8.3	6.9	1.49	4.57	4.93	3.14	4.27	7.99	4.97	3.72	4.34	0	2.01	0	0	0.01	0	0	1.49	0	0	0	0	0.51	0	3.97	2.61
23.23	16	21.91	17.48	15	18.47	21.57	14.22	18.2	19.39	22.99	19.71	14.12	11.59	9.3	8.91	8.16	8.16	5.78	10.47	5.14	11.89	6.2	4.43	10.36	0	8.38	15.61
0	29.38	10.33	0	6.34	16.71	28.35	7.42	0	10.78	0.1	18.77	39.17	24.58	47.7	37.16	36.33	52.19	6.92	26.03	34.44	37.37	5.11	32	19.37	19.9	34.82	9.82
34.8	38.92	33.45	47.47	65.44	26.28	30.38	62.57	24.94	47.06	33.86	33.32	45.44	66.59	32.87	65.68	42.01	45.99	87.02	32.79	27.56	37.03	52.97	62.61	28.82	129.13	26.72	46.72
0	0	0	0	0	0	0	0	0	0	0	0	0	0	0	0	0	0	0	0	0	0	0	0	0	0	0	0
14.77	9.8	1.91	2.22	2.19	17.9	19.49	12.26	4.21	2.39	3.28	9.49	16.13	5	3.41	0.58	9.81	15.89	8.88	4.6	5.04	1.49	11.84	7.2	12.17	15.76	2.03	4.4
0.42	0.33	1.02	0.58	0.88	0.77	0.57	0	0.98	1.46	0.44	0	0	0.52	0.25	0.22	0	0	0	0.65	0.15	0.35	0	0	0	0	0.2	0.59
0	0	0	0	0	0	0	0	0.47	0	0	0	0	0	0	0	0.04	1.28	0	0	2.11	0	0	0	0	0	0.07	0
0	0	0	0	0	0.6	0	0	0	0	0	0	0	0	0	0	0	0	0	0	0	0.75	0	0	0	0	0.88	0
20.72	12.6	45.79	53.32	37.19	17.33	16.08	15.68	42.81	45.28	46.33	32.99	67.42	59.47	66.64	85.5	48.76	75.89	87.08	73.46	83.51	63.77	42.83	99.41	31.57	53.16	66.88	71.4
0.65	0.23	0	0	0.33	0	0	0	0	0	0.21	0	0	0	0	0	0	0	0	0	0	0	0	0	0	0	0	0
0.89	0.19	1.63	1.62	0	0.75	1.05	0	0.26	2.82	0.75	1.54	0	0.17	0.65	1.52	0.82	0	2.99	0.45	0.91	0.71	0.22	5.06	0	0	0.21	0.96
0	0	0.06	0.1	0.13	0.15	0.13	0.05	0	0	0.08	0.12	0	0	0	0.05	0.05	0.08	0.05	0	0	0	0	0	0	0	0.05	0.06
0.56	1.29	0.99	1.82	0	1.13	1.9	1.58	0.73	0.3	2.22	0	0	2	0	0.36	0	0.45	0.72	0.35	0	0.33	0	0	0	2.1	0.26	0
1.48	0	0.93	0.5	1.27	0	0.92	0.24	0.43	1.02	1.43	0.15	0.38	0.38	0.12	0.11	0.35	0.3	0.21	0.56	0	0.13	0.51	0.29	0	0	0.11	0.68
0	0	0	0	0	0	0	0	0	0	0	0	0	0	0	0	0	0	0	0	0	0	0	0	0	0	0	0
0	0	0	0	0	0	0	0	0	0	0	0	0	0	0	0	0	0	0	0	0	0	0	0	0	0	0	0
13.35	16.09	17.61	11.51	15.42	15.09	14.89	14.54	13.87	17.1	16.49	13.23	4	7.22	4.82	6.48	4.72	5.43	2.57	8.73	4.34	5.13	7.49	2.76	6.05	0	7.73	12.59
0	0	0	0	0	0	0	0	0	0	0	0.4	0	2.43	0	0	0	0	0	0	0	0	0	0	1.42	0	0	0
0.28	0	2.5	1.28	0.94	1.27	0.94	1	0.29	0.17	0.61	0.29	1.61	0	0.59	0.78	1.69	0.72	0.61	0.79	0.99	0.72	0.21	0.73	2.76	0	0.86	0.81
1.02	0.82	1.85	1.17	2.06	1.81	2.38	0.71	0.61	1.88	1.8	1.31	4.29	2.81	3.99	0.78	1.99	2.66	3.58	1.52	3.08	2.89	3.01	8.83	0	0	1.84	2.25
97.03	82.44	102.7	135.95	120.29	128.29	127.67	72.86	117.94	141.92	118.24	106.11	143.39	111.03	111.86	124.78	107.58	126.51	116.83	119	133.55	133.47	110.14	115.35	128.92	10.11	109.85	116.32
0	0	0	0	3.89	0.85	0	0	0	0.92	0	1.61	0	0	0	3.13	0	2.49	0.44	0	3.53	0	1.53	1.41	2.58	9.96	0	0
8.51	7.25	13.21	10.78	7.5	16.44	18.32	3.18	7.33	19.31	15.2	7.89	14.57	5.97	10.56	12.97	9.77	10.13	4.47	11.39	9.57	9.57	7.1	4.36	7.19	0	8.82	8.06
64	69.94	57.19	61.33	91.86	69.48	58.93	61.25	67.05	59.45	57.68	58.65	89.81	56.24	52.54	86.73	79.48	59.85	104.64	87.18	123.7	60.44	115.19	113.22	80.81	145.46	112.28	158.39
52.11	65.8	17.21	11.01	18.24	40.95	38.57	75.46	25	14.19	12.37	57.92	66.79	17.13	12.81	12.39	68.71	73.65	67.48	17.02	10.33	17.3	60.21	88.87	40.38	26.13	9.9	27.02
1.18	0.28	10.49	6.79	3.66	4.29	7.86	1.37	3.01	7.99	7.47	0.29	4.6	4.57	4.96	4.03	3.83	4.27	3.49	4.44	3.68	4.64	2.13	3.34	6.29	0	3.06	5.78
0	0	0	0	0	0	0	0	0	0	0	0	0	0	0	0	0	0	0	0	0	0	0	0	0	0	0	0
1.9	0.82	0.88	1.68	0.7	0.62	1.43	1.65	0.19	0.94	0.7	4.92	2.65	3.58	1.93	2.69	1.74	2.4	3.27	1.52	1.4	3.33	3.19	3.91	3.76	0	1.52	1.51
0	0	0	0	0	0	0	0	0	0	0	0	0	0	0	0	0	0	0	0	0	0	0	0	0	0	0	0
36.52	46.44	30.41	36.9	38.16	31.98	30.99	41.56	40	33.98	24.87	26.51	22.35	32.11	32.31	29.65	42.08	25.17	30.43	41.22	34.99	34.8	49.69	16.83	20.07	26.63	38.23	36.08
4.7	7.46	2.58	4.07	2.95	4.95	8.47	16.56	8.77	9.63	6.43	3.87	1.5	4.49	3.11	5.87	2.67	2.87	2.82	2.25	5.36	5.18	3.38	3.84	2.68	0	3.52	4.57
7.05	7.03	0.75	0.75	2.2	8.53	8.53	6.12	0.49	1.2	0.1	8.75	4.03	0	0.62	0.74	3.46	5.65	6.77	0.67	0.81	0.17	6.25	0.99	9.32	0	0.84	0.34
1.45	1.11	2.8	1.05	0.44	1.47	1.86	1.22	1.51	2.01	1.13	0.73	0.35	1.13	0	0.64	0.36	0	0	1.41	1	0	0.87	0	0	0	0.55	0.42
94.9	90	93.11	100.7	128.91	106.95	109.62	94.14	130.82	157.88	119.44	81.58	74.39	84.09	82.68	101.03	77.49	84.79	70.87	93.8	129.64	90.35	93.04	52.62	50.78	11	121.49	80.76
7.42	2.23	11.49	13.51	3.61	8.72	12.24	5.02	6.68	13.84	12.32	3.5	3.87	3.57	8.77	4.68	5.44	1.62	4.65	9.67	6.5	7.01	10.5	1.89	9.69	0	9.97	6.9
24.76	8.11	15.24	22.7	17.08	28.58	54.27	1.11	30.73	26.94	24.23	13.82	41.27	31.75	31.92	24.92	6.13	58.44	14.3	5.27	49.29	13.98	46.16	65.89	0	0	36.67	29.69
9.19	11.52	6.81	5.79	6.94	6.87	8.34	6.97	9.3	6.5	6.83	10.23	9.02	6.83	8.35	10.47	9.81	8.43	11.2	10.85	7.11	8.26	6.41	11.35	3.54	0	9.46	8.29
1.24	1.15	1.19	0.89	1.28	1.56	1.56	1.43	1.97	0.88	1.65	1.45	0.24	0.45	0.67	0.87	0.78	0.56	0.55	1.23	0.83	0.46	0.83	0.19	0.84	1.36	1.44	1.28
0	0	0	0	0	0	0.04	0.05	0	0	0	0.06	0	0	0	0	0	0	0	0	0	0	0	0	0	0	0	0
11.84	19.95	21.39	16.78	22.12	12.02	16.53	19.35	18.64	18.82	19.29	15.01	6.74	9.37	11.6	7.82	5.46	7.27	4.37	8.56	6.34	8.75	8.06	3.71	10.56	0	8.64	14.19
5.45	4.07	5.83	0.96	2.54	0	1.62	0	4.68	4.31	1.21	5.91	4.2	10.15	1.51	7.64	3.05	2.57	2.2	5.14	4.76	4.81	5.27	0.37	0	0	5.41	4.42
0	0	0	0	0	0	0	0	0	0	0	0	0	0	0	0	0	0	0	0	0	0	0	0	0	0	0	0
47.71	51.17	47.07	48.71	46	54.47	47.4	52.66	44.91	45.64	51.87	48.85	45.03	35.04	39.11	42.38	38.66	48.14	32.99	38.56	35.01	37.28	47.51	28.09	44.73	0	44.16	39.05
0	0	0	0	0	0	0.34	0	0	0.31	0.34	0	0	0	0	0	0.76	2.67	2.79	0	0.62	0	0	3.76	0	0	0	0
0	0	0	0	0	2.92	1.1	0	0	1.51	6.21	0.78	2.08	0	0	0	1.2	0.43	0.5	0	0	0	4.19	0.01	0	0	1.21	0
0.27	0.31	0.49	0.11	0.36	0.27	0.09	0.52	0	0.81	0.29	0	0.06	0.06	0	0	0.1	0	0.05	0.1	0.57	0.12	0.11	0	0	0	0	0.06
0	0	0	0	0	0	0	0	0	0	0	0	0	0	0	0	0	0	0	0	0	0	0	0	0	0	0	0
29.26	23.16	29.04	34.89	36.1	31.18	38.65	21.95	33.57	30.18	36.82	21.97	17.12	19.56	15.15	19.5	46.77	42.56	18.92	18.15	20.18	53.38	22.53	65.48	68.26	10.24	19.32	21
7.32	3.01	3.46	7.53	6.4	3.97	5.27	4.3	5.41	6.73	5.42	4.17	3.86	4.6	3.85	5.12	2.4	4.44	3.81	3.05	4.11	2.53	2.84	1.28	7.08	0	4.36	6.28
3.42	0	1.28	0.21	2.07	0	0	1.16	1.23	2.09	1.35	0	3.99	3.58	1.76	1.16	0	0.12	5.4	1.73	3.87	0	0	2.53	0.15	0	0	3.63
45.6	67.21	51.61	46.08	61.6	38.37	31.99	66.13	65.79	49	35.72	34.14	28.47	72.35	41.21	58.17	32.71	30.1	38.8	44.61	42.79	47.74	47.16	31.76	17.67	32.13	60.52	73
0	0	0	0	0	1.83	0	0	0.55	0	0	0	0.86	0	0	0	0	0	0	0	0	0	0	0	0	0	0	0
45.14	26.35	45.06	44.21	41.2	42.5	49.37	31.16	42.42	52.53	50.21	49.92	58.52	52.39	48.54	58.1	43.56	52.84	52.66	48.86	45.67	41.77	43.9	53.86	39.84	32.01	40.02	43.04
35.51	34.34	16.48	20.99	18.08	36.13	33.1	28.22	26.24	25.7	20.95	28.93	37.56	28.38	29.56	32.71	26.65	26.49	37.7	25.29	21.04	22.5	28.18	26.95	9.97	3.12	15.47	29.84
6.99	6.58	8.3	9.25	9.07	7.05	5.52	5.91	7.83	11.31	9.29	8.84	5.07	4.5	4.05	5.54	1.98	1.27	1.7	4.75	2.73	5.13	3.05	0.89	1.76	0	4.95	7.09
0	0	0	0	0	0	0.13	0	0	0	0.08	0	0	0.05	0	0.05	0	0	0.05	0.05	0	0	0	0.06	0	0	0	0
0.43	0	0.54	1.02	0.41	0	0	0.2	0.81	0	0.13	0	0	0.53	0.41	0.78	0.21	0	0	1.07	1.09	0.9	0	0	0	0	1	2.24
0.06	0	0	0	0.07	0	0	0.05	0	0.04	0	0	0.05	0	0	0	0.09	0	0.05	0.05	0	0.05	0	0.25	0	0	0	0
18.45	13.88	15.2	14.1	13.23	16.77	19.32	13.04	12.73	15.14	14.51	15.08	19.51	14.23	13.46	15.91	15.04	17.27	19.96	14.95	15.13	11.48	19.89	17.46	11.79	5.03	11.02	19.07
1.42	0.96	0	1.12	0	9.68	3.35	0	0	0.8	2.64	8.39	10.61	0	0.73	8.59	6.64	0.91	9.41	4.55	9.92	1.96	0	6.79	30.64	0	3.14	12.93
39.9	17.83	47.97	50.73	35.32	49.33	60.5	20.48	30.62	55.36	52.78	49.3	33.03	32.77	32.52	37.71	31.55	35.21	30.1	38.49	35.89	40.14	36.35	27.38	33.16	16.29	30.58	36.75
0	0	0	0	0	0	0	0	0.97	0.51	0	0	0	0	0	0.2	0	0	0.49	2.12	0.65	0	1.82	0	2.02	0	0	0
0	0.75	1.12	0.75	0.5	0.55	0.37	0.15	0.63	1.3	1.39	0	2.56	0	1.59	1.41	0.4	1.37	0	0.55	0.43	0	0	1.5	0	0	0	0.33
21.01	23.02	12.54	7.1	23.01	11.25	20.25	34.81	24.61	15.65	17.79	25.38	6.98	25.55	7.92	10.33	15.55	10.38	6.09	29.63	6.55	17.87	20.41	1.44	44.01	0	22.43	40.5
1.63	1.2	1.42	0.96	1.5	0.81	1.31	2.09	1.54	1.21	1.77	0.31	0.22	0.42	0.71	0.59	0.19	0.21	0.28	0.94	0.43	0.44	0.36	0.19	0.79	0	0.39	0.76
20.68	26.06	27.22	25.44	22.19	20.53	27.35	20.71	26.66	27.39	26.39	18.09	13.87	19.2	22.27	25.43	15.8	14.44	12.52	20.97	20.42	18.52	19.06	11.97	19.07	0	16.8	24
8.35	4.06	8.78	9.62	8.76	7.92	11.79	3.76	9.45	10.18	10.92	6.95	6.93	6.57	6.93	6.76	5.39	6.44	6.68	5.79	5.18	5.29	4.5	7.23	11.6	0.6	5.06	6.57
126.62	92.05	161.23	188.67	117.75	190.83	191.65	61.57	118.8	182.33	173.11	153.5	207.76	164.07	162.61	188.81	155.59	176.36	166.03	160.92	170.83	148.27	158.61	163.2	108.25	62.15	131.65	180.37
0	0	0	5.37	6.26	0	4.98	0	0	0	2.47	2.01	8.75	1.39	4.17	12.49	2.12	9.44	11.06	3.18	12.36	6.67	11.42	9	17.24	0	0.12	3.13
0.16	0	0.32	0.69	0.73	0.68	1.05	1.06	0.62	1.12	0.44	0.27	0.72	0.75	0.54	0.89	0.3	0.78	0.07	0.28	0.38	0.28	0.58	0.55	0.64	0	0.64	0.55
0.12	0.22	0	0.1	0	0.19	0	0	0.24	0	0.07	0	0	0	0	0	0	0	0.04	0	0.05	0	0	0	0	0	0	0
0	0	0	0	0	0	0	0	0	0	0	0	0	0	0	0	0	0	0	0	0	0	0	0	0	0	0	0
0	0	0	0	0	0	0	0	0	0	0	0	0	0	0	0	0	0	0	0	0	0	0	0.91	0	0	0	0
3.16	2.43	2.46	1.86	2.93	1.68	2.59	6.28	2.39	1.53	2.69	1.34	0.52	1.85	0.63	0.61	0.7	0.83	0.76	1.59	0.98	2.98	0.92	0.74	0.22	0	0.49	1.48
0	0	0	0	0	0	0	0	0	0	0	0	0	0	0	0	0	0	0	0	0	0	0	0	0	0	0	0
2.58	3.21	0.67	4.19	0.02	0	2.42	2.4	0.23	0.06	3.19	2.15	8.29	4.1	9.63	8.98	10.07	8.68	11.07	2.25	8.9	3.41	6.99	10.01	6.22	0	3.51	1.27
12.81	2.19	5.81	1.42	5.02	12.3	7.08	3.31	11.03	7.52	4.97	13.55	6.77	0	5.93	3.8	0.59	0	0	1.88	0	1.21	0	0	0	0	5.85	2.5
8.06	6.73	8.57	6.59	4.73	8.97	11.92	6.17	4.68	5.85	8.28	6.1	3.87	4.02	5.46	4.51	2.56	2.62	2.85	4.88	2.86	6.43	6.27	1.97	9.02	9.17	4.38	9.1
0.23	0	0.25	0.25	0.28	0.84	0.32	0.4	0	0.2	0	0.25	0.79	0.2	0	0	1.52	1.32	0.24	0.93	0.45	0	1.15	0.64	2.44	5.62	0.67	1.14
0	0.89	0.31	0	0.24	0	0	0	0.1	0	0.1	1.04	0	0.31	0.2	0.09	0.09	0	0.18	0	0	0.11	0	0	0	0	0.05	0
6.48	7.66	6.59	10.09	7.71	10.29	9.09	9.55	5.97	4.18	9.78	3.59	2.05	1.56	2.99	1.39	1	3.19	0.48	0.98	0.7	2.39	0.65	0.81	0.98	0	3.64	4.39
16.64	28.09	20.26	17.39	22.41	14.72	20.59	33.96	22.4	18.68	18.39	17.39	13.3	20.71	14.91	18.55	7.16	12.65	9.21	17.15	10.89	18.03	10.9	8.06	25.98	8.03	13.39	17.14
[truncated: 39,675 more rows]

## Sheet: Supplementary Materials Table 5
Table 5 Heatmap of upregulated heat tolerance–related genes in green morph of M. persicae under 35℃(|log₂(Fold Change)|＞2)
Gene abbreviation	QZ2AvsQZ0	QZ2BvsQZ0	QZ2CvsQZ0
WDR	7.247	7.7366	21.883
NA	6.9366	6.6466	21.706
TPM	29.283	16.14	15.987
CAP60A	13.425	13.943	14.559
VATL	12.378	14.033	13.371
HSP90B	11.99	13.349	12.725
ZNF	12.206	12.456	12.691
NOP	11.088	12.158	11.926
UGT2B	11.7	10.097	11.495
APBP	10.132	11.251	11.419
RM	11.555	11.609	11.248
NA	10.011	11.932	11.113
APC	10.903	10.922	10.978
NA	10.207	11.297	10.64
MTQ	9.4755	7.8407	10.213
POL	9.4159	10.148	10.13
TF21	9.2229	10.044	9.991
KDM4B	9.7115	10.127	9.9495
NSD	9.5782	9.5047	9.9305
F26E	10.336	10.564	9.928
NA	8.6947	9.7607	9.8981
GPT	9.0703	10.395	9.8961
NA	8.3164	9.8183	9.8704
LRWD	7.8339	9.6489	9.7799
RGN	8.7692	9.1212	9.7137
NA	9.747	9.9937	9.7053
CG	8.4607	9.5517	9.633
NOP	10.332	9.7852	9.6251
ODF	9.5943	9.9888	9.4168
TF3B	8.9338	8.8959	9.3268
MYH	8.7265	9.6841	9.2968
NA	8.2451	7.7728	9.1474
RASM	8.7345	8.693	9.1285
NA	8.438	9.5069	9.1089
NA	9.4756	10.567	9.0608
NA	7.5484	8.4497	8.9638
SCAF	7.5669	9.0177	8.9507
CMPK	7.6655	8.6949	8.9285
NA	7.8937	8.0637	8.8687
SCY	7.798	7.8773	8.8503
MYH	8.3337	8.1456	8.8007
NA	7.9672	7.9451	8.4779
NA	7.5521	7.6658	8.4425
IMP	7.9749	7.3118	8.3028
FAM120A	7.9367	8.5862	8.3022
CPLX	7.9523	8.9154	8.1348
HSP70A	8.1237	8.9741	8.0104
NA	7.2888	8.066	8.0064
NA	9.93	8.4962	7.9999
NA	7.179	8.2417	7.9909
ARFG	6.4662	6.9487	7.9399
SEC31A	7.5842	8.8244	7.9008
CYP49A	7.8455	7.5008	7.8536
ABL	6.2171	7.6388	7.8189
ACADM	7.2165	8.708	7.7278
NA	7.7331	7.5611	7.6412
NA	7.3045	7.8512	7.582
CYP4V	8.0164	7.9991	7.5516
NA	6.7865	7.4457	7.489
UNC	7.7417	5.7934	7.437
HSP68	7.6176	7.7911	7.4237
ZNF	7.3353	7.6384	7.3903
HSP68	7.4212	7.6946	7.3235
NA	7.6494	7.1089	7.1804
NA	5.9836	6.3671	7.1591
HSP70A	7.6323	8.1256	7.1261
HSP70A	7.2564	8.2075	7.0863
NA	2.7789	5.4651	6.9403
ZNT	6.9986	7.154	6.8877
HSP70A	7.1696	7.8764	6.8684
NA	5.0833	6.6198	6.6217
NA	6.5932	6.9849	6.6033
NA	7.0274	6.6707	6.5785
NA	7.7811	6.5084	6.5491
NA	5.7746	6.5695	6.5078
NA	6.9259	6.6093	6.4645
GNAL	5.4522	5.5541	6.2233
NA	4.308	6.1261	6.0657
NA	6.6621	6.9314	6.0391
FENR	5.2816	4.6841	6.0009
DNAK	4.5604	5.5553	5.9898
EIF3I	4.9694	5.848	5.9743
NA	4.933	5.8684	5.7288
NA	5.3525	5.7863	5.7053
NA	4.4214	4.7453	5.5851
B3GT	4.3062	4.7144	5.5752
COPS	3.7138	4.0807	5.5674
RBM	4.9451	6.2921	5.5442
NA	4.9749	5.4779	5.5213
EVI	4.5124	5.4084	5.5162
NA	4.8804	5.5001	5.477
NA	5.1096	5.0781	5.4451
NOC3L	5.0243	5.3551	5.4259
ACADM	6.0304	5.3933	5.3926
NA	5.1864	5.244	5.3917
RTXE	3.9544	4.4129	5.3488
RBP	2.1855	4.6833	5.3359
NA	3.0924	4.261	5.3189
PIN	4.6819	5.2575	5.2451
NA	4.9262	5.2907	5.1947
7B	4.8648	5.0095	5.1897
NA	3.7436	5.1473	5.1557
RGL	4.3253	4.7177	5.1346
EI3F	3.6567	4.5742	5.0584
NUCB	3.7113	5.084	5.051
COX	3.7183	5.0632	5.04
LOLAL	4.6509	5.2534	5.013
PIK3R	4.9062	4.8494	5.0096
NA	3.5894	3.7585	5.0035
NA	4.6379	4.4777	5.0014
MSRA	4.2647	5.6157	4.948
NA	3.9394	4.665	4.9474
EDEM	5.066	5.4722	4.9471
NA	3.2881	3.8217	4.9459
NA	3.464	4.5127	4.9042
NA	6.2002	6.1873	4.898
ENO	3.3252	4.2348	4.8955
SPSB	5.6646	5.3381	4.8833
MI40B	3.841	4.6504	4.8157
NA	3.7081	4.6372	4.8087
RBP	3.3173	4.3583	4.7996
DNAJ	3.8736	4.09	4.7427
NA	2.5733	3.9024	4.6948
NA	2.7668	3.7208	4.683
H2B	2.1827	3.7814	4.6728
CG	4.2407	4.4876	4.6265
NA	4.6375	5.0353	4.6256
DIHR	3.0684	3.7265	4.6223
H2B	2.2908	3.5446	4.603
CINP	4.449	4.3422	4.5566
H2B	2.2482	3.8574	4.5345
NA	3.2952	3.8419	4.4815
H4	2.2728	3.8416	4.4671
NOL	4.2326	4.299	4.4269
NIPBL	3.6412	3.4537	4.4168
DNAI	4.2314	3.6512	4.3983
E2F	3.6432	3.6469	4.3866
NA	4.0792	3.7105	4.3367
BCAT	4.4806	4.3439	4.3323
NA	2.5342	3.6022	4.291
NA	4.5146	4.5311	4.2683
RPABC	2.4293	4.8879	4.2608
HIS3	2.1588	3.3531	4.2488
NFR	3.212	3.8835	4.2382
NA	2.6951	3.2712	4.2174
YTHDF	2.8365	3.3857	4.167
TTPAL	4.2207	4.593	4.1627
NA	3.7179	4.72	4.1626
CMPK	2.8977	4.1355	4.162
MSRA	3.185	3.6206	4.1531
NRF	3.7667	3.7378	4.1207
NA	2.1549	3.0015	4.1179
NA	2.1509	3.1734	4.0948
IGBP	4.1597	4.4706	4.092
MMP	2.6185	3.544	4.0913
NA	3.3987	3.9825	4.0697
SPLY	3.0807	4.0862	4.0494
MYOM	2.9233	3.8071	4.0219
NA	3.5233	3.6138	3.9961
SE	3.9286	3.6729	3.9955
H2A	2.0997	3.1331	3.9833
NA	2.6309	3.3093	3.975
H2B	2.0402	3.0715	3.9558
STIP	3.7538	4.3889	3.9537
IFT	3.5619	4.0051	3.9346
KRAS	4.1633	4.0211	3.9304
TIS	2.1095	2.9399	3.9276
CYP4C	4.0068	3.7095	3.9165
SNX	4.3102	4.2441	3.8876
NA	3.4212	3.9058	3.8747
TR	2.7035	3.8843	3.8643
CDKAL	3.6575	4.0981	3.8595
TTPA	2.5558	3.0776	3.8399
LPIN	4.0075	3.9463	3.8222
RPL39	3.3108	4.1516	3.8138
NA	4.0017	4.6267	3.8125
CDC	3.5939	3.8567	3.8118
NA	3.618	3.9374	3.803
NA	2.0315	3.0379	3.7946
ZNF	3.8213	4.0437	3.7785
RPS	3.6213	4.052	3.7684
NA	2.5452	3.4827	3.7432
TTPA	2.7272	3.0722	3.7198
NA	2.0491	2.9066	3.7031
NA	2.5193	3.9258	3.6891
GBLP	2.7633	3.3804	3.6729
DDB	5.3546	5.3024	3.6473
NA	2.4339	3.6449	3.643
F26E	2.8747	3.4676	3.64
NA	3.8127	4.4302	3.6254
NA	2.2713	2.7327	3.6223
PKRA	3.1	3.1285	3.6116
AFG3L	2.7423	3.7389	3.6092
RPUSD	3.9306	4.8109	3.6016
NA	2.7682	2.3371	3.591
PLCXD	3.059	4.0449	3.581
RPL23A	2.5131	3.2499	3.5654
RPL21	3.3799	3.8469	3.5519
DPH	3.3903	4.1351	3.5447
RPL17	2.2902	3.0646	3.5432
NA	2.2067	2.7158	3.536
NA	3.5425	3.8811	3.5351
NA	2.609	3.4492	3.5195
NA	3.5825	3.8885	3.5154
NA	2.6975	3.4184	3.4877
KRAS	2.4693	3.5145	3.4667
NA	2.7046	3.5832	3.4572
FOXN	2.4381	2.6731	3.437
RBP	2.5576	3.1947	3.4305
PGBD	2.7081	3.2614	3.4115
NA	2.5533	2.8751	3.4012
L2HDH	2.1747	2.8572	3.3995
EF1G	3.1644	3.2355	3.3731
NA	2.9758	3.7074	3.3729
SETMAR	2.1191	2.8943	3.3517
NA	2.2252	2.6797	3.3426
NA	2.7743	3.3364	3.3346
H2A	3.023	3.1184	3.3042
NA	2.7395	2.6701	3.2916
WAT	2.477	2.6318	3.279
TTPAL	2.3761	2.0881	3.279
CYP4C	2.0002	2.9461	3.266
LIPG	3.9457	4.0206	3.2631
WDR	2.3988	3.1029	3.2561
NA	2.2019	2.5435	3.2405
NA	3.7501	3.5125	3.2276
RNF	2.588	3.209	3.2269
TCERG	3.212	3.0942	3.2266
ATAT	2.3727	3.1583	3.2169
TTPAL	2.5981	2.7436	3.1972
NA	2.5143	2.7807	3.1965
NA	3.4017	3.4938	3.1956
GRO	3.6164	3.6453	3.1678
LRC	2.0053	3.0547	3.1632
IMA	2.8477	2.9459	3.1554
NA	2.5593	3.402	3.1422
MMP	2.1318	2.8026	3.1394
NA	3.402	3.7156	3.1388
DCXR	2.89	3.5335	3.1381
IIV	2.0636	3.0367	3.1244
GLN	2.0108	2.3605	3.1226
CYP6A	2.7283	2.791	3.1219
DIHR	2.0035	2.4328	3.1214
NDKA	2.6526	3.3967	3.1181
DNAI	3.013	2.829	3.114
TIM	2.4063	2.8786	3.1118
NA	3.6273	2.5511	3.1102
NA	4.2662	4.3369	3.1093
6PGD	2.0894	2.4	3.0936
ELP	2.0757	2.5186	3.092
UTRO	2.5096	2.6759	3.0698
NA	2.0111	2.6725	3.0563
MOGT	2.653	3.1564	3.0518
RTXE	2.084	2.7758	3.0482
NA	3.1567	3.1411	3.0338
PAPOLA	2.6239	2.735	3.0326
NA	3.8988	3.5589	3.0226
NA	3.1109	3.7488	3.0205
RPL44	2.92	2.6155	3.0181
TAKT	2.1676	2.2532	3
TTC	2.3247	2.152	2.9877
SYFA	2.5112	2.7806	2.9661
TTPAL	2.9141	3.5768	2.9588
PURB	2.3695	2.8359	2.9548
SH2D4A	2.627	2.4962	2.9508
TIM	2.4587	2.7547	2.9487
NA	2.1465	2.805	2.9464
GBB	3.2103	3.5293	2.936
NA	2.6638	2.1692	2.9294
NA	2.5095	2.4787	2.9174
NA	2.7403	2.2824	2.9077
CLK	2.7407	2.7475	2.9011
RPL15	2.0237	2.3194	2.8861
RWDD	2.2635	2.4132	2.8786
UBXN	2.8203	2.6656	2.8714
TTC	3.1734	3.275	2.8397
HSP70	2.9222	2.9321	2.818
NA	2.0376	2.5832	2.8107
RTBS	2.6972	2.2896	2.8073
RPL12	2.5187	3.123	2.807
ABCG	2.2807	3.2519	2.8047
SARM	2.0096	2.8226	2.8041
SEPT	3.0825	3.4036	2.7895
NA	2.5302	2.661	2.7744
PHM	2.2502	2.7635	2.7739
ZFN2B	2.0706	2.4303	2.7561
NA	2.7343	2.7332	2.7355
PINTA	2.6539	2.2725	2.7297
ACH	2.1271	2.8685	2.7211
MOCS	2.11	2.674	2.7203
MTQ	2.3307	2.4473	2.7028
NA	2.5434	2.6685	2.7022
NA	2.7144	3.0083	2.699
NA	2.0624	2.5294	2.6853
HYPK	2.4172	3.3733	2.6845
NA	3.4047	3.094	2.6752
CSNK1A	3.1616	2.8781	2.6669
RT18C	2.5406	2.7893	2.6606
MYOM	2.4598	2.7085	2.6437
NDUB	2.0052	2.7388	2.6359
RPL8	2.0408	2.6873	2.6308
HP1A	2.2204	2.8552	2.6167
NA	2.0592	2.5346	2.5677
ZFN2A	2.7563	2.7679	2.5445
UBE2Q	2.1157	2.3164	2.5439
NDUA	2.3415	2.3299	2.5405
LMBL	2.2351	2.8895	2.526
ARMT	3.3741	3.1083	2.5142
NA	2.5317	2.4528	2.4963
NA	2.1635	2.3129	2.487
TP	2.24	2.8618	2.4826
CYTH	2.9464	3.029	2.4804
ATP	2.0484	2.2278	2.455
UNC13A	2.2507	2.8131	2.431
VAT1L	2.0941	2.564	2.4182
DNAI	2.2258	2.5066	2.4161
CLCN	2.0821	2.176	2.4085
SGT	2.0921	2.4613	2.4061
ABCG	2.0425	2.0245	2.3787
NA	2.5594	2.6697	2.3778
SUMO	2.5723	3.0796	2.3532
NA	2.8631	2.9713	2.3531
NA	2.3148	2.9646	2.3464
NA	2.7363	2.4829	2.3196
NA	2.3295	2.3585	2.3171
NA	2.3283	2.565	2.2871
CSNK1A	2.8371	2.8273	2.2711
IMA	2.4144	2.5259	2.2656
HAP	2.0858	2.7142	2.2643
NA	2.0697	2.7238	2.2641
PEBPH	2.2347	2.0622	2.2317
RAB2	2.136	2.542	2.2222
BAGS	2.6354	2.2227	2.2148
NA	2.4168	2.4836	2.1342
HSP83	2.3846	2.0387	2.1308
PR	2.1788	2.3447	2.1281
UBC9B	2.7975	2.9444	2.1057
VASA	2.1342	2.0898	2.0887
ZNF	2.0168	2.2106	2.0751
SAMUI	3.2265	2.514	2.0628
NA	2.0683	2.0655	2.0619
CECR	2.2087	2.7376	2.0597
STK	2.2987	2.4172	2.0419
NA	2.0419	2.0518	2.028

## Sheet: Supplementary Materials Table6
Table 6 Heatmap of up-regulated heat tolerance related genes in red morph of M. persicae under 35℃(|log₂(Fold Change)|＞2)
Gene abbreviation	QZR2AvsQZR0	QZR2BvsQZR0	QZR2CvsQZR0
TPM	15.928	15.544	15.043
ZNF	12.306	12.006	12.627
NA	10.165	10.793	11.569
COX5B	11.362	11.585	11.419
NOP	11.387	11.62	11.281
ATAD	11.493	11.28	10.873
EIF2A	12.277	12.071	10.844
CSK2A	11.898	10.837	10.676
HSP90B	12.671	12.332	10.662
FH	11.869	10.703	10.603
APC	7.9773	8.7562	10.481
NA	8.3842	8.3737	10.454
LS12A	11.373	11.584	10.445
RGL	8.7096	9.1633	10.159
TTLL	10.933	11.199	10.146
APBP	10.606	10.678	10.021
NA	9.8639	9.9691	9.9351
TRXR	12.615	12.008	9.91
NA	7.2623	5.6263	9.8794
SDR	11.205	11.231	9.8594
ZNF	8.2683	8.7946	9.8417
NA	10.179	10.424	9.8158
NA	9.6375	10.059	9.7023
NA	7.6348	7.9842	9.4476
WDR	8.1764	6.4417	9.3946
CL	8.2278	7.5474	8.8955
ASUN	9.2878	9.6051	8.8824
CCNL	6.7944	7.625	8.789
NA	8.0639	7.7125	8.7534
HS2T	8.5593	8.8174	8.5355
DDX	9.938	9.5459	8.5153
NA	7.9803	8.2591	8.299
DEAF	8.4497	8.0798	8.283
SPCC4B	8.3412	8.5437	8.185
THOC	7.8543	6.7191	8.111
EST	8.338	7.2965	7.9193
EIF2B	8.265	9.1265	7.8962
RPL34	9.1665	8.1108	7.8171
NA	6.9252	6.5418	7.7943
RPL4	7.8921	7.024	7.5879
KCNT	7.598	8.7118	7.3381
EFTU	7.4438	7.6182	7.3352
NA	6.0605	6.4369	6.8118
ARNT	4.7881	5.1275	6.755
NA	4.3489	4.0192	6.5565
TM	6.1016	6.3732	6.3648
NA	4.523	5.2593	6.3017
NA	5.9315	6.4311	6.2998
VDAC	6.2933	6.2002	6.1707
NA	6.8387	7.1908	6.0671
SYX1A	5.2853	5.6931	6.0189
NA	5.6846	5.4035	5.9123
OXR	6.2366	4.8106	5.6784
NA	4.2876	4.7472	5.5157
NA	6.1964	5.3068	5.4473
SUCB	3.9443	5.1218	5.4256
MYOM	4.295	4.9025	5.3432
NA	3.46	3.1846	5.269
NA	4.6628	4.1741	5.1839
IFT	3.4624	3.9845	5.1327
HSP70A	6.3158	5.5321	5.1008
RTXE	5.6065	5.7643	5.0493
AK	5.1683	4.8576	5.0448
PSA	4.9656	4.7278	4.9863
NA	3.2773	3.9749	4.8921
HSP70A	6.2136	6.0504	4.8514
NA	6.1438	5.9177	4.8461
NA	4.5082	5.1283	4.7796
TF21	5.5713	5.6423	4.7299
POL	5.6912	5.8919	4.718
HSP70A	6.0004	5.4715	4.7159
NA	3.1178	3.2445	4.6896
RPL39	5.369	5.4072	4.6652
NA	4.7711	4.5362	4.5995
NA	3.7676	3.7976	4.5807
CG	4.2077	4.7668	4.5717
NAGA	2.6422	3.3793	4.5611
SELD	3.5468	3.6366	4.4603
ELP	2.9296	2.9788	4.45
COX	3.3767	3.1652	4.3797
PKRA	3.0547	3.1708	4.3566
NA	3.3632	4.0621	4.3546
NA	5.7515	5.4891	4.3094
NFU	3.366	3.7883	4.3008
HSP68	5.9652	5.6503	4.2714
RTBS	6.0103	5.0259	4.2508
HSP70A	5.4085	4.4795	4.2323
CU	2.5058	2.3404	4.1761
CCCP	2.932	3.3381	4.0887
LPIN	2.9631	3.2736	4.0554
NA	3.7096	4.0337	4.0552
EIF	3.9543	4.3086	4.0392
AFG	3.2626	3.1843	4.0196
NA	3.2359	3.7353	3.9955
HSP68	5.9396	5.4752	3.9785
HSP70A	5.4065	4.9546	3.8776
NA	2.9865	3.3954	3.851
KDM	2.1027	2.6263	3.798
PIK3R	3.0121	3.1792	3.7639
DPH	4.3136	4.25	3.7602
NA	3.1764	3.2001	3.7156
NA	3.0911	3.6615	3.7134
CINP	3.4907	3.5918	3.5928
MARF	2.3558	2.3458	3.583
NA	2.1975	3.1094	3.5521
RPS	2.3522	2.8609	3.5293
NA	2.3726	2.8576	3.4573
RPL44	3.1156	3.2824	3.4323
RPL44	2.7181	2.7758	3.4174
NA	2.309	2.4533	3.3805
CSNK1A	3.0432	3.0168	3.3755
CDC	4.2735	4.4171	3.3657
MED	2.9937	2.8029	3.3467
RPS	2.0859	2.1195	3.2535
MI40B	3.0185	3.025	3.2431
PURB	2.5997	2.6943	3.2371
SPSB	5.0327	4.3154	3.2356
NA	2.6029	3.1531	3.2122
ZFN2A	2.721	2.2327	3.1487
EIF	3.4832	3.1747	3.1376
RCD	2.3022	2.433	3.0577
NA	2.0058	2.0337	3.0281
NA	2.3113	2.1454	3.0223
ENO	3.4576	4.1184	3.014
DCXR	3.0645	3.9105	2.9513
MSRA	2.5108	3.0038	2.8995
UBXN	2.9262	3.0346	2.8992
NA	4.4126	3.9892	2.8902
MDH	3.4662	2.8597	2.8823
NA	2.1382	2.4576	2.8515
NA	2.1944	2.2112	2.8368
CCCP	2.1693	2.5316	2.8312
NA	2.2636	2.1074	2.8055
NA	2.3325	2.2839	2.7891
RTXE	2.182	2.7273	2.7086
NA	3.5505	3.1767	2.7002
DIST	2.3101	2.5639	2.6761
NA	2.4799	2.2938	2.6745
CU	3.1408	3.3663	2.6543
NA	2.1819	2.3491	2.5791
RNF	3.1645	3.2072	2.5715
PXDNL	2.1145	2.2156	2.5412
NA	3.1906	3.3049	2.3959
DOT1L	2.4244	2.4723	2.3471
NA	2.9553	3.29	2.3422
DNAI	3.4268	3.2075	2.3141
NA	3.2912	2.6927	2.3089
SUN	2.1511	2.9827	2.2816
IMA	2.205	2.1144	2.2565
CNOT	2.134	2.1401	2.1766
UBE2L	2.1372	2.2297	2.1183

## Sheet: Supplementary Materials Table7
Table 7 α-Diversity Indices of Bacterial Communities in Green and Red Morphs of Myzus persicae Under Heat Stress
Parameters		Sanmple	coverage	Chao1		Shannon
25℃		QZ0	1	170.036	170.51±1.80	0.362	1.44±0.99
				169		2.305
				172.5		1.659
30℃	12h	QZ1A	1	47.556	51.70±14.24**	0.07	0.08±0.03
				67.556		0.117
				40		0.051
	24h	QZ1B	1	581.667	472.99±148.88	5.587	3.82±1.67
				303.3		3.589
				534		2.272
	48h	QZ1C	1	134	327.75±226.32	3.155	3.53±0.35
				576.5		3.57
				272.75		3.855
35℃	12h	QZ2A	1	263	241.44±0.03*	6.344	5.71±1.67
				221.333		3.807
				240		6.964
	24h	QZ2B	1	183	175.83±6.25	2.308	1.71±0.53
				173		1.298
				171.5		1.53
	48h	QZ2C	1	207.25	209.34±64.41	2.032	1.34±0.60
				274.778		1.08
				146		0.919
25℃		QZR0	1	273.071	419.85±168.60	1.988	2.13±0.35
				604		2.527
				382.491		1.869
30℃	12h	QZR1A	1	590.387	268.86±280.07	4.399	2.91±1.29
				138.2		2.155
				78		2.162
	24h	QZR1B	1	421.2	629.21±306.43	3.646	5.35±1.57
				485.333		6.731
				981.097		5.668
	48h	QZR1C	1	87.667	672.62±886.01*	0.315	3.55±3.08
				1692		6.451
				238.2		3.891
35℃	12h	QZR2A	1	182.75	458.14±314.39	1.766	3.17±1.55
				800.679		4.835
				391		2.915
	24h	QZR2B	1	291.6	162.24±114.48	3.154	1.44±1.49
				74		0.766
				121.105		0.407
	48h	QZR2C	1	143	419.71±509.00	2.208	3.39±2.55
				109		1.646
				1007.12		6.317
Note:*represents the enrichment degree at the level of p<0.05.**represents the enrichment degree at the level of p<0.01.
